# Supplementary material for: Identification and characterization of circular RNAs in association with the feed efficiency in Hu lambs
Source: BMC Genomics. 2022 Apr 10;23:288. doi: 10.1186/s12864-022-08517-5 (PMC8996647; doi:10.1186/s12864-022-08517-5)
Supplement: Supplementary file 1 — Additional file 1. [file 12864_2022_8517_MOESM1_ESM.zip]

Archive with 3 entries (3 files):
- Figure S1.tif
- Figure S2.tif
- Supplemently material.xlsx
