# Supplementary material for: Identification and characterization of circular RNAs in association with the feed efficiency in Hu lambs
Source: BMC Genomics. 2022 Apr 10;23:288. doi: 10.1186/s12864-022-08517-5 (PMC8996647; doi:10.1186/s12864-022-08517-5)
Supplement: Supplementary file 1 — Additional file 1. [file 12864_2022_8517_MOESM1_ESM.zip › Supplemently material.xlsx]

## Sheet: Table S1
Table S1. The interaction network of circRNA–miRNA–mRNA.
ID	LR_readcount	HR_readcount	log2FoldChange	pval	sRNA	LR_readcount	HR_readcount	log2FoldChange	pval	transcript_id	gene_id	gene_name	gene_location	LR_FPKM	HR_FPKM	log2(foldchange)	pvalue
oar_circ_0013543	5.43693	0	4.6825	0.01175	novel_171	23.2967	3.40432	0.97281	0.010413	ENSOART00000022322	ENSOARG00000020495	RTP4	chr1:198138026-198223956	7.85446	18.918	-1.26818	5e-05
oar_circ_0013543	5.43693	0	4.6825	0.01175	novel_171	23.2967	3.40432	0.97281	0.010413	ENSOART00000001706	ENSOARG00000001588	-	JH921863.1:985-10405	0.942997	0.0536371	4.13595	5e-05
oar_circ_0014764	3.66211	0	4.08	0.034244	novel_171	23.2967	3.40432	0.97281	0.010413	ENSOART00000022322	ENSOARG00000020495	RTP4	chr1:198138026-198223956	7.85446	18.918	-1.26818	5e-05
oar_circ_0014764	3.66211	0	4.08	0.034244	novel_171	23.2967	3.40432	0.97281	0.010413	ENSOART00000001706	ENSOARG00000001588	-	JH921863.1:985-10405	0.942997	0.0536371	4.13595	5e-05
oar_circ_0006848	3.60556	0	4.2056	0.02707	novel_171	23.2967	3.40432	0.97281	0.010413	ENSOART00000022322	ENSOARG00000020495	RTP4	chr1:198138026-198223956	7.85446	18.918	-1.26818	5e-05
oar_circ_0006848	3.60556	0	4.2056	0.02707	novel_171	23.2967	3.40432	0.97281	0.010413	ENSOART00000001706	ENSOARG00000001588	-	JH921863.1:985-10405	0.942997	0.0536371	4.13595	5e-05
oar_circ_0010822	62.5626	0	4.7893	0.014717	novel_171	23.2967	3.40432	0.97281	0.010413	ENSOART00000022322	ENSOARG00000020495	RTP4	chr1:198138026-198223956	7.85446	18.918	-1.26818	5e-05
oar_circ_0010822	62.5626	0	4.7893	0.014717	novel_171	23.2967	3.40432	0.97281	0.010413	ENSOART00000001706	ENSOARG00000001588	-	JH921863.1:985-10405	0.942997	0.0536371	4.13595	5e-05
oar_circ_0007701	3.17657	0	3.8471	0.048815	novel_171	23.2967	3.40432	0.97281	0.010413	ENSOART00000022322	ENSOARG00000020495	RTP4	chr1:198138026-198223956	7.85446	18.918	-1.26818	5e-05
oar_circ_0007701	3.17657	0	3.8471	0.048815	novel_171	23.2967	3.40432	0.97281	0.010413	ENSOART00000001706	ENSOARG00000001588	-	JH921863.1:985-10405	0.942997	0.0536371	4.13595	5e-05
oar_circ_0006683	4.14765	0	4.2691	0.025097	novel_171	23.2967	3.40432	0.97281	0.010413	ENSOART00000022322	ENSOARG00000020495	RTP4	chr1:198138026-198223956	7.85446	18.918	-1.26818	5e-05
oar_circ_0006683	4.14765	0	4.2691	0.025097	novel_171	23.2967	3.40432	0.97281	0.010413	ENSOART00000001706	ENSOARG00000001588	-	JH921863.1:985-10405	0.942997	0.0536371	4.13595	5e-05
oar_circ_0003753	5.47302	0	4.6579	0.01235	novel_171	23.2967	3.40432	0.97281	0.010413	ENSOART00000022322	ENSOARG00000020495	RTP4	chr1:198138026-198223956	7.85446	18.918	-1.26818	5e-05
oar_circ_0003753	5.47302	0	4.6579	0.01235	novel_171	23.2967	3.40432	0.97281	0.010413	ENSOART00000001706	ENSOARG00000001588	-	JH921863.1:985-10405	0.942997	0.0536371	4.13595	5e-05
oar_circ_0002423	0	7.65179	-4.9305	0.0059646	novel_171	23.2967	3.40432	0.97281	0.010413	ENSOART00000022322	ENSOARG00000020495	RTP4	chr1:198138026-198223956	7.85446	18.918	-1.26818	5e-05
oar_circ_0002423	0	7.65179	-4.9305	0.0059646	novel_171	23.2967	3.40432	0.97281	0.010413	ENSOART00000001706	ENSOARG00000001588	-	JH921863.1:985-10405	0.942997	0.0536371	4.13595	5e-05
oar_circ_0019693	0	5.91423	-4.4346	0.017626	novel_171	23.2967	3.40432	0.97281	0.010413	ENSOART00000022322	ENSOARG00000020495	RTP4	chr1:198138026-198223956	7.85446	18.918	-1.26818	5e-05
oar_circ_0019693	0	5.91423	-4.4346	0.017626	novel_171	23.2967	3.40432	0.97281	0.010413	ENSOART00000001706	ENSOARG00000001588	-	JH921863.1:985-10405	0.942997	0.0536371	4.13595	5e-05
oar_circ_0007632	0	5.40789	-4.4746	0.01534	novel_171	23.2967	3.40432	0.97281	0.010413	ENSOART00000022322	ENSOARG00000020495	RTP4	chr1:198138026-198223956	7.85446	18.918	-1.26818	5e-05
oar_circ_0007632	0	5.40789	-4.4746	0.01534	novel_171	23.2967	3.40432	0.97281	0.010413	ENSOART00000001706	ENSOARG00000001588	-	JH921863.1:985-10405	0.942997	0.0536371	4.13595	5e-05
oar_circ_0018067	0.897011	9.49214	-2.8431	0.028344	novel_171	23.2967	3.40432	0.97281	0.010413	ENSOART00000022322	ENSOARG00000020495	RTP4	chr1:198138026-198223956	7.85446	18.918	-1.26818	5e-05
oar_circ_0018067	0.897011	9.49214	-2.8431	0.028344	novel_171	23.2967	3.40432	0.97281	0.010413	ENSOART00000001706	ENSOARG00000001588	-	JH921863.1:985-10405	0.942997	0.0536371	4.13595	5e-05
oar_circ_0019169	0	3.66542	-3.9194	0.040432	novel_171	23.2967	3.40432	0.97281	0.010413	ENSOART00000022322	ENSOARG00000020495	RTP4	chr1:198138026-198223956	7.85446	18.918	-1.26818	5e-05
oar_circ_0019169	0	3.66542	-3.9194	0.040432	novel_171	23.2967	3.40432	0.97281	0.010413	ENSOART00000001706	ENSOARG00000001588	-	JH921863.1:985-10405	0.942997	0.0536371	4.13595	5e-05
oar_circ_0003027	9.09903	0	5.4377	0.0021416	novel_171	23.2967	3.40432	0.97281	0.010413	ENSOART00000022322	ENSOARG00000020495	RTP4	chr1:198138026-198223956	7.85446	18.918	-1.26818	5e-05
oar_circ_0003027	9.09903	0	5.4377	0.0021416	novel_171	23.2967	3.40432	0.97281	0.010413	ENSOART00000001706	ENSOARG00000001588	-	JH921863.1:985-10405	0.942997	0.0536371	4.13595	5e-05
oar_circ_0009802	3.38062	0	3.8969	0.04537	novel_171	23.2967	3.40432	0.97281	0.010413	ENSOART00000022322	ENSOARG00000020495	RTP4	chr1:198138026-198223956	7.85446	18.918	-1.26818	5e-05
oar_circ_0009802	3.38062	0	3.8969	0.04537	novel_171	23.2967	3.40432	0.97281	0.010413	ENSOART00000001706	ENSOARG00000001588	-	JH921863.1:985-10405	0.942997	0.0536371	4.13595	5e-05
oar_circ_0013765	3.62308	0	4.0048	0.038499	novel_171	23.2967	3.40432	0.97281	0.010413	ENSOART00000022322	ENSOARG00000020495	RTP4	chr1:198138026-198223956	7.85446	18.918	-1.26818	5e-05
oar_circ_0013765	3.62308	0	4.0048	0.038499	novel_171	23.2967	3.40432	0.97281	0.010413	ENSOART00000001706	ENSOARG00000001588	-	JH921863.1:985-10405	0.942997	0.0536371	4.13595	5e-05
oar_circ_0018120	0	7.86932	-5.0105	0.0049023	novel_171	23.2967	3.40432	0.97281	0.010413	ENSOART00000022322	ENSOARG00000020495	RTP4	chr1:198138026-198223956	7.85446	18.918	-1.26818	5e-05
oar_circ_0018120	0	7.86932	-5.0105	0.0049023	novel_171	23.2967	3.40432	0.97281	0.010413	ENSOART00000001706	ENSOARG00000001588	-	JH921863.1:985-10405	0.942997	0.0536371	4.13595	5e-05
oar_circ_0002726	0	8.95173	-5.1257	0.0038294	novel_171	23.2967	3.40432	0.97281	0.010413	ENSOART00000022322	ENSOARG00000020495	RTP4	chr1:198138026-198223956	7.85446	18.918	-1.26818	5e-05
oar_circ_0002726	0	8.95173	-5.1257	0.0038294	novel_171	23.2967	3.40432	0.97281	0.010413	ENSOART00000001706	ENSOARG00000001588	-	JH921863.1:985-10405	0.942997	0.0536371	4.13595	5e-05
oar_circ_0016014	0	6.70582	-4.5706	0.01368	novel_171	23.2967	3.40432	0.97281	0.010413	ENSOART00000022322	ENSOARG00000020495	RTP4	chr1:198138026-198223956	7.85446	18.918	-1.26818	5e-05
oar_circ_0016014	0	6.70582	-4.5706	0.01368	novel_171	23.2967	3.40432	0.97281	0.010413	ENSOART00000001706	ENSOARG00000001588	-	JH921863.1:985-10405	0.942997	0.0536371	4.13595	5e-05
oar_circ_0002666	0	4.49166	-4.0503	0.034066	novel_171	23.2967	3.40432	0.97281	0.010413	ENSOART00000022322	ENSOARG00000020495	RTP4	chr1:198138026-198223956	7.85446	18.918	-1.26818	5e-05
oar_circ_0002666	0	4.49166	-4.0503	0.034066	novel_171	23.2967	3.40432	0.97281	0.010413	ENSOART00000001706	ENSOARG00000001588	-	JH921863.1:985-10405	0.942997	0.0536371	4.13595	5e-05
oar_circ_0019837	0	3.54577	-3.8669	0.043845	novel_171	23.2967	3.40432	0.97281	0.010413	ENSOART00000022322	ENSOARG00000020495	RTP4	chr1:198138026-198223956	7.85446	18.918	-1.26818	5e-05
oar_circ_0019837	0	3.54577	-3.8669	0.043845	novel_171	23.2967	3.40432	0.97281	0.010413	ENSOART00000001706	ENSOARG00000001588	-	JH921863.1:985-10405	0.942997	0.0536371	4.13595	5e-05
oar_circ_0002558	3.25001	0	3.8558	0.048051	novel_171	23.2967	3.40432	0.97281	0.010413	ENSOART00000022322	ENSOARG00000020495	RTP4	chr1:198138026-198223956	7.85446	18.918	-1.26818	5e-05
oar_circ_0002558	3.25001	0	3.8558	0.048051	novel_171	23.2967	3.40432	0.97281	0.010413	ENSOART00000001706	ENSOARG00000001588	-	JH921863.1:985-10405	0.942997	0.0536371	4.13595	5e-05
oar_circ_0020566	0	5.42027	-4.4784	0.015218	novel_171	23.2967	3.40432	0.97281	0.010413	ENSOART00000022322	ENSOARG00000020495	RTP4	chr1:198138026-198223956	7.85446	18.918	-1.26818	5e-05
oar_circ_0020566	0	5.42027	-4.4784	0.015218	novel_171	23.2967	3.40432	0.97281	0.010413	ENSOART00000001706	ENSOARG00000001588	-	JH921863.1:985-10405	0.942997	0.0536371	4.13595	5e-05
oar_circ_0006868	4.9497	0	4.4648	0.017968	novel_171	23.2967	3.40432	0.97281	0.010413	ENSOART00000022322	ENSOARG00000020495	RTP4	chr1:198138026-198223956	7.85446	18.918	-1.26818	5e-05
oar_circ_0006868	4.9497	0	4.4648	0.017968	novel_171	23.2967	3.40432	0.97281	0.010413	ENSOART00000001706	ENSOARG00000001588	-	JH921863.1:985-10405	0.942997	0.0536371	4.13595	5e-05
oar_circ_0014101	44.5832	10.039	2.1012	0.0041021	novel_171	23.2967	3.40432	0.97281	0.010413	ENSOART00000022322	ENSOARG00000020495	RTP4	chr1:198138026-198223956	7.85446	18.918	-1.26818	5e-05
oar_circ_0014101	44.5832	10.039	2.1012	0.0041021	novel_171	23.2967	3.40432	0.97281	0.010413	ENSOART00000001706	ENSOARG00000001588	-	JH921863.1:985-10405	0.942997	0.0536371	4.13595	5e-05
oar_circ_0015355	3.25064	0	3.8776	0.046614	novel_171	23.2967	3.40432	0.97281	0.010413	ENSOART00000022322	ENSOARG00000020495	RTP4	chr1:198138026-198223956	7.85446	18.918	-1.26818	5e-05
oar_circ_0015355	3.25064	0	3.8776	0.046614	novel_171	23.2967	3.40432	0.97281	0.010413	ENSOART00000001706	ENSOARG00000001588	-	JH921863.1:985-10405	0.942997	0.0536371	4.13595	5e-05
oar_circ_0015691	0	5.98052	-4.5694	0.0129	novel_171	23.2967	3.40432	0.97281	0.010413	ENSOART00000022322	ENSOARG00000020495	RTP4	chr1:198138026-198223956	7.85446	18.918	-1.26818	5e-05
oar_circ_0015691	0	5.98052	-4.5694	0.0129	novel_171	23.2967	3.40432	0.97281	0.010413	ENSOART00000001706	ENSOARG00000001588	-	JH921863.1:985-10405	0.942997	0.0536371	4.13595	5e-05
oar_circ_0018509	0	4.12973	-4.062	0.032227	novel_171	23.2967	3.40432	0.97281	0.010413	ENSOART00000022322	ENSOARG00000020495	RTP4	chr1:198138026-198223956	7.85446	18.918	-1.26818	5e-05
oar_circ_0018509	0	4.12973	-4.062	0.032227	novel_171	23.2967	3.40432	0.97281	0.010413	ENSOART00000001706	ENSOARG00000001588	-	JH921863.1:985-10405	0.942997	0.0536371	4.13595	5e-05
oar_circ_0009493	1.49502	10.9528	-2.4554	0.046119	novel_171	23.2967	3.40432	0.97281	0.010413	ENSOART00000022322	ENSOARG00000020495	RTP4	chr1:198138026-198223956	7.85446	18.918	-1.26818	5e-05
oar_circ_0009493	1.49502	10.9528	-2.4554	0.046119	novel_171	23.2967	3.40432	0.97281	0.010413	ENSOART00000001706	ENSOARG00000001588	-	JH921863.1:985-10405	0.942997	0.0536371	4.13595	5e-05
oar_circ_0015849	0	7.79418	-4.9548	0.0056457	novel_171	23.2967	3.40432	0.97281	0.010413	ENSOART00000022322	ENSOARG00000020495	RTP4	chr1:198138026-198223956	7.85446	18.918	-1.26818	5e-05
oar_circ_0015849	0	7.79418	-4.9548	0.0056457	novel_171	23.2967	3.40432	0.97281	0.010413	ENSOART00000001706	ENSOARG00000001588	-	JH921863.1:985-10405	0.942997	0.0536371	4.13595	5e-05
oar_circ_0013189	3.45637	0	3.9878	0.039499	novel_171	23.2967	3.40432	0.97281	0.010413	ENSOART00000022322	ENSOARG00000020495	RTP4	chr1:198138026-198223956	7.85446	18.918	-1.26818	5e-05
oar_circ_0013189	3.45637	0	3.9878	0.039499	novel_171	23.2967	3.40432	0.97281	0.010413	ENSOART00000001706	ENSOARG00000001588	-	JH921863.1:985-10405	0.942997	0.0536371	4.13595	5e-05
oar_circ_0007946	4.18436	0	4.4329	0.01806	novel_171	23.2967	3.40432	0.97281	0.010413	ENSOART00000022322	ENSOARG00000020495	RTP4	chr1:198138026-198223956	7.85446	18.918	-1.26818	5e-05
oar_circ_0007946	4.18436	0	4.4329	0.01806	novel_171	23.2967	3.40432	0.97281	0.010413	ENSOART00000001706	ENSOARG00000001588	-	JH921863.1:985-10405	0.942997	0.0536371	4.13595	5e-05
oar_circ_0006606	3.54901	0	3.9972	0.038922	novel_171	23.2967	3.40432	0.97281	0.010413	ENSOART00000022322	ENSOARG00000020495	RTP4	chr1:198138026-198223956	7.85446	18.918	-1.26818	5e-05
oar_circ_0006606	3.54901	0	3.9972	0.038922	novel_171	23.2967	3.40432	0.97281	0.010413	ENSOART00000001706	ENSOARG00000001588	-	JH921863.1:985-10405	0.942997	0.0536371	4.13595	5e-05
oar_circ_0004725	3.43654	0	4.0971	0.032382	novel_171	23.2967	3.40432	0.97281	0.010413	ENSOART00000022322	ENSOARG00000020495	RTP4	chr1:198138026-198223956	7.85446	18.918	-1.26818	5e-05
oar_circ_0004725	3.43654	0	4.0971	0.032382	novel_171	23.2967	3.40432	0.97281	0.010413	ENSOART00000001706	ENSOARG00000001588	-	JH921863.1:985-10405	0.942997	0.0536371	4.13595	5e-05
oar_circ_0006447	3.62308	0	4.0048	0.038499	novel_171	23.2967	3.40432	0.97281	0.010413	ENSOART00000022322	ENSOARG00000020495	RTP4	chr1:198138026-198223956	7.85446	18.918	-1.26818	5e-05
oar_circ_0006447	3.62308	0	4.0048	0.038499	novel_171	23.2967	3.40432	0.97281	0.010413	ENSOART00000001706	ENSOARG00000001588	-	JH921863.1:985-10405	0.942997	0.0536371	4.13595	5e-05
oar_circ_0008471	11.6847	1.91058	2.3487	0.037774	novel_171	23.2967	3.40432	0.97281	0.010413	ENSOART00000022322	ENSOARG00000020495	RTP4	chr1:198138026-198223956	7.85446	18.918	-1.26818	5e-05
oar_circ_0008471	11.6847	1.91058	2.3487	0.037774	novel_171	23.2967	3.40432	0.97281	0.010413	ENSOART00000001706	ENSOARG00000001588	-	JH921863.1:985-10405	0.942997	0.0536371	4.13595	5e-05
oar_circ_0006713	0	4.22865	-3.9435	0.04032	novel_171	23.2967	3.40432	0.97281	0.010413	ENSOART00000022322	ENSOARG00000020495	RTP4	chr1:198138026-198223956	7.85446	18.918	-1.26818	5e-05
oar_circ_0006713	0	4.22865	-3.9435	0.04032	novel_171	23.2967	3.40432	0.97281	0.010413	ENSOART00000001706	ENSOARG00000001588	-	JH921863.1:985-10405	0.942997	0.0536371	4.13595	5e-05
oar_circ_0019135	3.33452	0	3.9075	0.044583	novel_171	23.2967	3.40432	0.97281	0.010413	ENSOART00000022322	ENSOARG00000020495	RTP4	chr1:198138026-198223956	7.85446	18.918	-1.26818	5e-05
oar_circ_0019135	3.33452	0	3.9075	0.044583	novel_171	23.2967	3.40432	0.97281	0.010413	ENSOART00000001706	ENSOARG00000001588	-	JH921863.1:985-10405	0.942997	0.0536371	4.13595	5e-05
oar_circ_0018797	4.52885	0	4.3453	0.022049	novel_171	23.2967	3.40432	0.97281	0.010413	ENSOART00000022322	ENSOARG00000020495	RTP4	chr1:198138026-198223956	7.85446	18.918	-1.26818	5e-05
oar_circ_0018797	4.52885	0	4.3453	0.022049	novel_171	23.2967	3.40432	0.97281	0.010413	ENSOART00000001706	ENSOARG00000001588	-	JH921863.1:985-10405	0.942997	0.0536371	4.13595	5e-05
oar_circ_0005254	0	4.74976	-4.2432	0.023781	novel_171	23.2967	3.40432	0.97281	0.010413	ENSOART00000022322	ENSOARG00000020495	RTP4	chr1:198138026-198223956	7.85446	18.918	-1.26818	5e-05
oar_circ_0005254	0	4.74976	-4.2432	0.023781	novel_171	23.2967	3.40432	0.97281	0.010413	ENSOART00000001706	ENSOARG00000001588	-	JH921863.1:985-10405	0.942997	0.0536371	4.13595	5e-05
oar_circ_0018936	36.3804	73.7627	-0.9984	0.035351	novel_171	23.2967	3.40432	0.97281	0.010413	ENSOART00000022322	ENSOARG00000020495	RTP4	chr1:198138026-198223956	7.85446	18.918	-1.26818	5e-05
oar_circ_0018936	36.3804	73.7627	-0.9984	0.035351	novel_171	23.2967	3.40432	0.97281	0.010413	ENSOART00000001706	ENSOARG00000001588	-	JH921863.1:985-10405	0.942997	0.0536371	4.13595	5e-05
oar_circ_0007430	3.00755	0	3.93	0.042072	novel_171	23.2967	3.40432	0.97281	0.010413	ENSOART00000022322	ENSOARG00000020495	RTP4	chr1:198138026-198223956	7.85446	18.918	-1.26818	5e-05
oar_circ_0007430	3.00755	0	3.93	0.042072	novel_171	23.2967	3.40432	0.97281	0.010413	ENSOART00000001706	ENSOARG00000001588	-	JH921863.1:985-10405	0.942997	0.0536371	4.13595	5e-05
oar_circ_0015443	61.6562	120.058	-0.96506	0.036851	novel_171	23.2967	3.40432	0.97281	0.010413	ENSOART00000022322	ENSOARG00000020495	RTP4	chr1:198138026-198223956	7.85446	18.918	-1.26818	5e-05
oar_circ_0015443	61.6562	120.058	-0.96506	0.036851	novel_171	23.2967	3.40432	0.97281	0.010413	ENSOART00000001706	ENSOARG00000001588	-	JH921863.1:985-10405	0.942997	0.0536371	4.13595	5e-05
oar_circ_0014171	5.11872	0	4.5649	0.014819	novel_171	23.2967	3.40432	0.97281	0.010413	ENSOART00000022322	ENSOARG00000020495	RTP4	chr1:198138026-198223956	7.85446	18.918	-1.26818	5e-05
oar_circ_0014171	5.11872	0	4.5649	0.014819	novel_171	23.2967	3.40432	0.97281	0.010413	ENSOART00000001706	ENSOARG00000001588	-	JH921863.1:985-10405	0.942997	0.0536371	4.13595	5e-05
oar_circ_0001364	0	7.10198	-3.9081	0.046861	novel_171	23.2967	3.40432	0.97281	0.010413	ENSOART00000022322	ENSOARG00000020495	RTP4	chr1:198138026-198223956	7.85446	18.918	-1.26818	5e-05
oar_circ_0001364	0	7.10198	-3.9081	0.046861	novel_171	23.2967	3.40432	0.97281	0.010413	ENSOART00000001706	ENSOARG00000001588	-	JH921863.1:985-10405	0.942997	0.0536371	4.13595	5e-05
oar_circ_0020319	0	4.58359	-4.0567	0.03379	novel_171	23.2967	3.40432	0.97281	0.010413	ENSOART00000022322	ENSOARG00000020495	RTP4	chr1:198138026-198223956	7.85446	18.918	-1.26818	5e-05
oar_circ_0020319	0	4.58359	-4.0567	0.03379	novel_171	23.2967	3.40432	0.97281	0.010413	ENSOART00000001706	ENSOARG00000001588	-	JH921863.1:985-10405	0.942997	0.0536371	4.13595	5e-05
oar_circ_0010183	0	4.44224	-4.1861	0.026098	novel_171	23.2967	3.40432	0.97281	0.010413	ENSOART00000022322	ENSOARG00000020495	RTP4	chr1:198138026-198223956	7.85446	18.918	-1.26818	5e-05
oar_circ_0010183	0	4.44224	-4.1861	0.026098	novel_171	23.2967	3.40432	0.97281	0.010413	ENSOART00000001706	ENSOARG00000001588	-	JH921863.1:985-10405	0.942997	0.0536371	4.13595	5e-05
oar_circ_0004706	0	3.78411	-3.9389	0.039287	novel_171	23.2967	3.40432	0.97281	0.010413	ENSOART00000022322	ENSOARG00000020495	RTP4	chr1:198138026-198223956	7.85446	18.918	-1.26818	5e-05
oar_circ_0004706	0	3.78411	-3.9389	0.039287	novel_171	23.2967	3.40432	0.97281	0.010413	ENSOART00000001706	ENSOARG00000001588	-	JH921863.1:985-10405	0.942997	0.0536371	4.13595	5e-05
oar_circ_0007353	0	4.4412	-4.0258	0.035421	novel_171	23.2967	3.40432	0.97281	0.010413	ENSOART00000022322	ENSOARG00000020495	RTP4	chr1:198138026-198223956	7.85446	18.918	-1.26818	5e-05
oar_circ_0007353	0	4.4412	-4.0258	0.035421	novel_171	23.2967	3.40432	0.97281	0.010413	ENSOART00000001706	ENSOARG00000001588	-	JH921863.1:985-10405	0.942997	0.0536371	4.13595	5e-05
oar_circ_0002898	7.21175	26.3784	-1.7401	0.036174	novel_171	23.2967	3.40432	0.97281	0.010413	ENSOART00000022322	ENSOARG00000020495	RTP4	chr1:198138026-198223956	7.85446	18.918	-1.26818	5e-05
oar_circ_0002898	7.21175	26.3784	-1.7401	0.036174	novel_171	23.2967	3.40432	0.97281	0.010413	ENSOART00000001706	ENSOARG00000001588	-	JH921863.1:985-10405	0.942997	0.0536371	4.13595	5e-05
oar_circ_0006455	5.43693	0	4.6825	0.01175	novel_171	23.2967	3.40432	0.97281	0.010413	ENSOART00000022322	ENSOARG00000020495	RTP4	chr1:198138026-198223956	7.85446	18.918	-1.26818	5e-05
oar_circ_0006455	5.43693	0	4.6825	0.01175	novel_171	23.2967	3.40432	0.97281	0.010413	ENSOART00000001706	ENSOARG00000001588	-	JH921863.1:985-10405	0.942997	0.0536371	4.13595	5e-05
oar_circ_0009103	11.2901	0	4.6758	0.014976	novel_171	23.2967	3.40432	0.97281	0.010413	ENSOART00000022322	ENSOARG00000020495	RTP4	chr1:198138026-198223956	7.85446	18.918	-1.26818	5e-05
oar_circ_0009103	11.2901	0	4.6758	0.014976	novel_171	23.2967	3.40432	0.97281	0.010413	ENSOART00000001706	ENSOARG00000001588	-	JH921863.1:985-10405	0.942997	0.0536371	4.13595	5e-05
oar_circ_0017145	0	4.09558	-3.9154	0.04203	novel_171	23.2967	3.40432	0.97281	0.010413	ENSOART00000022322	ENSOARG00000020495	RTP4	chr1:198138026-198223956	7.85446	18.918	-1.26818	5e-05
oar_circ_0017145	0	4.09558	-3.9154	0.04203	novel_171	23.2967	3.40432	0.97281	0.010413	ENSOART00000001706	ENSOARG00000001588	-	JH921863.1:985-10405	0.942997	0.0536371	4.13595	5e-05
oar_circ_0008387	0	7.35753	-4.7505	0.0094743	novel_171	23.2967	3.40432	0.97281	0.010413	ENSOART00000022322	ENSOARG00000020495	RTP4	chr1:198138026-198223956	7.85446	18.918	-1.26818	5e-05
oar_circ_0008387	0	7.35753	-4.7505	0.0094743	novel_171	23.2967	3.40432	0.97281	0.010413	ENSOART00000001706	ENSOARG00000001588	-	JH921863.1:985-10405	0.942997	0.0536371	4.13595	5e-05
oar_circ_0006489	5.04466	0	4.5699	0.014621	novel_171	23.2967	3.40432	0.97281	0.010413	ENSOART00000022322	ENSOARG00000020495	RTP4	chr1:198138026-198223956	7.85446	18.918	-1.26818	5e-05
oar_circ_0006489	5.04466	0	4.5699	0.014621	novel_171	23.2967	3.40432	0.97281	0.010413	ENSOART00000001706	ENSOARG00000001588	-	JH921863.1:985-10405	0.942997	0.0536371	4.13595	5e-05
oar_circ_0010708	4.79989	0	4.4374	0.018742	novel_171	23.2967	3.40432	0.97281	0.010413	ENSOART00000022322	ENSOARG00000020495	RTP4	chr1:198138026-198223956	7.85446	18.918	-1.26818	5e-05
oar_circ_0010708	4.79989	0	4.4374	0.018742	novel_171	23.2967	3.40432	0.97281	0.010413	ENSOART00000001706	ENSOARG00000001588	-	JH921863.1:985-10405	0.942997	0.0536371	4.13595	5e-05
oar_circ_0006169	0	3.71291	-3.9061	0.04142	novel_171	23.2967	3.40432	0.97281	0.010413	ENSOART00000022322	ENSOARG00000020495	RTP4	chr1:198138026-198223956	7.85446	18.918	-1.26818	5e-05
oar_circ_0006169	0	3.71291	-3.9061	0.04142	novel_171	23.2967	3.40432	0.97281	0.010413	ENSOART00000001706	ENSOARG00000001588	-	JH921863.1:985-10405	0.942997	0.0536371	4.13595	5e-05
oar_circ_0020271	5.59487	19.3477	-1.6831	0.046454	novel_171	23.2967	3.40432	0.97281	0.010413	ENSOART00000022322	ENSOARG00000020495	RTP4	chr1:198138026-198223956	7.85446	18.918	-1.26818	5e-05
oar_circ_0020271	5.59487	19.3477	-1.6831	0.046454	novel_171	23.2967	3.40432	0.97281	0.010413	ENSOART00000001706	ENSOARG00000001588	-	JH921863.1:985-10405	0.942997	0.0536371	4.13595	5e-05
oar_circ_0006835	3.38062	0	3.8969	0.04537	novel_171	23.2967	3.40432	0.97281	0.010413	ENSOART00000022322	ENSOARG00000020495	RTP4	chr1:198138026-198223956	7.85446	18.918	-1.26818	5e-05
oar_circ_0006835	3.38062	0	3.8969	0.04537	novel_171	23.2967	3.40432	0.97281	0.010413	ENSOART00000001706	ENSOARG00000001588	-	JH921863.1:985-10405	0.942997	0.0536371	4.13595	5e-05
oar_circ_0003667	7.00601	0.406449	3.2227	0.037955	novel_171	23.2967	3.40432	0.97281	0.010413	ENSOART00000022322	ENSOARG00000020495	RTP4	chr1:198138026-198223956	7.85446	18.918	-1.26818	5e-05
oar_circ_0003667	7.00601	0.406449	3.2227	0.037955	novel_171	23.2967	3.40432	0.97281	0.010413	ENSOART00000001706	ENSOARG00000001588	-	JH921863.1:985-10405	0.942997	0.0536371	4.13595	5e-05
oar_circ_0002544	4.63318	0	4.4283	0.019017	novel_171	23.2967	3.40432	0.97281	0.010413	ENSOART00000022322	ENSOARG00000020495	RTP4	chr1:198138026-198223956	7.85446	18.918	-1.26818	5e-05
oar_circ_0002544	4.63318	0	4.4283	0.019017	novel_171	23.2967	3.40432	0.97281	0.010413	ENSOART00000001706	ENSOARG00000001588	-	JH921863.1:985-10405	0.942997	0.0536371	4.13595	5e-05
oar_circ_0010611	0	6.99567	-4.6263	0.012275	novel_171	23.2967	3.40432	0.97281	0.010413	ENSOART00000022322	ENSOARG00000020495	RTP4	chr1:198138026-198223956	7.85446	18.918	-1.26818	5e-05
oar_circ_0010611	0	6.99567	-4.6263	0.012275	novel_171	23.2967	3.40432	0.97281	0.010413	ENSOART00000001706	ENSOARG00000001588	-	JH921863.1:985-10405	0.942997	0.0536371	4.13595	5e-05
oar_circ_0008811	4.55743	0	4.3436	0.022252	novel_171	23.2967	3.40432	0.97281	0.010413	ENSOART00000022322	ENSOARG00000020495	RTP4	chr1:198138026-198223956	7.85446	18.918	-1.26818	5e-05
oar_circ_0008811	4.55743	0	4.3436	0.022252	novel_171	23.2967	3.40432	0.97281	0.010413	ENSOART00000001706	ENSOARG00000001588	-	JH921863.1:985-10405	0.942997	0.0536371	4.13595	5e-05
oar_circ_0011792	0	3.9265	-3.9745	0.037245	novel_171	23.2967	3.40432	0.97281	0.010413	ENSOART00000022322	ENSOARG00000020495	RTP4	chr1:198138026-198223956	7.85446	18.918	-1.26818	5e-05
oar_circ_0011792	0	3.9265	-3.9745	0.037245	novel_171	23.2967	3.40432	0.97281	0.010413	ENSOART00000001706	ENSOARG00000001588	-	JH921863.1:985-10405	0.942997	0.0536371	4.13595	5e-05
oar_circ_0013171	11.1332	0.406449	3.9759	0.0024066	novel_171	23.2967	3.40432	0.97281	0.010413	ENSOART00000022322	ENSOARG00000020495	RTP4	chr1:198138026-198223956	7.85446	18.918	-1.26818	5e-05
oar_circ_0013171	11.1332	0.406449	3.9759	0.0024066	novel_171	23.2967	3.40432	0.97281	0.010413	ENSOART00000001706	ENSOARG00000001588	-	JH921863.1:985-10405	0.942997	0.0536371	4.13595	5e-05
oar_circ_0006490	0	12.9171	-4.4663	0.020818	novel_171	23.2967	3.40432	0.97281	0.010413	ENSOART00000022322	ENSOARG00000020495	RTP4	chr1:198138026-198223956	7.85446	18.918	-1.26818	5e-05
oar_circ_0006490	0	12.9171	-4.4663	0.020818	novel_171	23.2967	3.40432	0.97281	0.010413	ENSOART00000001706	ENSOARG00000001588	-	JH921863.1:985-10405	0.942997	0.0536371	4.13595	5e-05
oar_circ_0003231	2.07382	11.5832	-2.2288	0.041779	novel_171	23.2967	3.40432	0.97281	0.010413	ENSOART00000022322	ENSOARG00000020495	RTP4	chr1:198138026-198223956	7.85446	18.918	-1.26818	5e-05
oar_circ_0003231	2.07382	11.5832	-2.2288	0.041779	novel_171	23.2967	3.40432	0.97281	0.010413	ENSOART00000001706	ENSOARG00000001588	-	JH921863.1:985-10405	0.942997	0.0536371	4.13595	5e-05
oar_circ_0009617	0	4.35963	-4.0092	0.036346	novel_171	23.2967	3.40432	0.97281	0.010413	ENSOART00000022322	ENSOARG00000020495	RTP4	chr1:198138026-198223956	7.85446	18.918	-1.26818	5e-05
oar_circ_0009617	0	4.35963	-4.0092	0.036346	novel_171	23.2967	3.40432	0.97281	0.010413	ENSOART00000001706	ENSOARG00000001588	-	JH921863.1:985-10405	0.942997	0.0536371	4.13595	5e-05
oar_circ_0014863	3.75537	0	4.1181	0.03221	novel_171	23.2967	3.40432	0.97281	0.010413	ENSOART00000022322	ENSOARG00000020495	RTP4	chr1:198138026-198223956	7.85446	18.918	-1.26818	5e-05
oar_circ_0014863	3.75537	0	4.1181	0.03221	novel_171	23.2967	3.40432	0.97281	0.010413	ENSOART00000001706	ENSOARG00000001588	-	JH921863.1:985-10405	0.942997	0.0536371	4.13595	5e-05
oar_circ_0015621	5.68751	0	4.708	0.011192	novel_171	23.2967	3.40432	0.97281	0.010413	ENSOART00000022322	ENSOARG00000020495	RTP4	chr1:198138026-198223956	7.85446	18.918	-1.26818	5e-05
oar_circ_0015621	5.68751	0	4.708	0.011192	novel_171	23.2967	3.40432	0.97281	0.010413	ENSOART00000001706	ENSOARG00000001588	-	JH921863.1:985-10405	0.942997	0.0536371	4.13595	5e-05
oar_circ_0000377	0	4.8106	-4.2976	0.021379	novel_171	23.2967	3.40432	0.97281	0.010413	ENSOART00000022322	ENSOARG00000020495	RTP4	chr1:198138026-198223956	7.85446	18.918	-1.26818	5e-05
oar_circ_0000377	0	4.8106	-4.2976	0.021379	novel_171	23.2967	3.40432	0.97281	0.010413	ENSOART00000001706	ENSOARG00000001588	-	JH921863.1:985-10405	0.942997	0.0536371	4.13595	5e-05
oar_circ_0016124	7.60984	0	5.0949	0.0049704	novel_171	23.2967	3.40432	0.97281	0.010413	ENSOART00000022322	ENSOARG00000020495	RTP4	chr1:198138026-198223956	7.85446	18.918	-1.26818	5e-05
oar_circ_0016124	7.60984	0	5.0949	0.0049704	novel_171	23.2967	3.40432	0.97281	0.010413	ENSOART00000001706	ENSOARG00000001588	-	JH921863.1:985-10405	0.942997	0.0536371	4.13595	5e-05
oar_circ_0014995	0	4.72702	-4.2758	0.022237	novel_171	23.2967	3.40432	0.97281	0.010413	ENSOART00000022322	ENSOARG00000020495	RTP4	chr1:198138026-198223956	7.85446	18.918	-1.26818	5e-05
oar_circ_0014995	0	4.72702	-4.2758	0.022237	novel_171	23.2967	3.40432	0.97281	0.010413	ENSOART00000001706	ENSOARG00000001588	-	JH921863.1:985-10405	0.942997	0.0536371	4.13595	5e-05
oar_circ_0004184	0	6.0072	-4.6238	0.01145	novel_171	23.2967	3.40432	0.97281	0.010413	ENSOART00000022322	ENSOARG00000020495	RTP4	chr1:198138026-198223956	7.85446	18.918	-1.26818	5e-05
oar_circ_0004184	0	6.0072	-4.6238	0.01145	novel_171	23.2967	3.40432	0.97281	0.010413	ENSOART00000001706	ENSOARG00000001588	-	JH921863.1:985-10405	0.942997	0.0536371	4.13595	5e-05
oar_circ_0018445	3.50185	0	3.9562	0.04147	novel_171	23.2967	3.40432	0.97281	0.010413	ENSOART00000022322	ENSOARG00000020495	RTP4	chr1:198138026-198223956	7.85446	18.918	-1.26818	5e-05
oar_circ_0018445	3.50185	0	3.9562	0.04147	novel_171	23.2967	3.40432	0.97281	0.010413	ENSOART00000001706	ENSOARG00000001588	-	JH921863.1:985-10405	0.942997	0.0536371	4.13595	5e-05
oar_circ_0016233	0	3.391	-3.8074	0.048004	novel_171	23.2967	3.40432	0.97281	0.010413	ENSOART00000022322	ENSOARG00000020495	RTP4	chr1:198138026-198223956	7.85446	18.918	-1.26818	5e-05
oar_circ_0016233	0	3.391	-3.8074	0.048004	novel_171	23.2967	3.40432	0.97281	0.010413	ENSOART00000001706	ENSOARG00000001588	-	JH921863.1:985-10405	0.942997	0.0536371	4.13595	5e-05
oar_circ_0020248	3.25064	0	3.8776	0.046614	novel_171	23.2967	3.40432	0.97281	0.010413	ENSOART00000022322	ENSOARG00000020495	RTP4	chr1:198138026-198223956	7.85446	18.918	-1.26818	5e-05
oar_circ_0020248	3.25064	0	3.8776	0.046614	novel_171	23.2967	3.40432	0.97281	0.010413	ENSOART00000001706	ENSOARG00000001588	-	JH921863.1:985-10405	0.942997	0.0536371	4.13595	5e-05
oar_circ_0014102	52.7612	14.3587	1.8377	0.0092756	novel_171	23.2967	3.40432	0.97281	0.010413	ENSOART00000022322	ENSOARG00000020495	RTP4	chr1:198138026-198223956	7.85446	18.918	-1.26818	5e-05
oar_circ_0014102	52.7612	14.3587	1.8377	0.0092756	novel_171	23.2967	3.40432	0.97281	0.010413	ENSOART00000001706	ENSOARG00000001588	-	JH921863.1:985-10405	0.942997	0.0536371	4.13595	5e-05
oar_circ_0002513	0	4.09558	-3.9154	0.04203	novel_171	23.2967	3.40432	0.97281	0.010413	ENSOART00000022322	ENSOARG00000020495	RTP4	chr1:198138026-198223956	7.85446	18.918	-1.26818	5e-05
oar_circ_0002513	0	4.09558	-3.9154	0.04203	novel_171	23.2967	3.40432	0.97281	0.010413	ENSOART00000001706	ENSOARG00000001588	-	JH921863.1:985-10405	0.942997	0.0536371	4.13595	5e-05
oar_circ_0006832	0	4.88775	-4.146	0.029334	novel_171	23.2967	3.40432	0.97281	0.010413	ENSOART00000022322	ENSOARG00000020495	RTP4	chr1:198138026-198223956	7.85446	18.918	-1.26818	5e-05
oar_circ_0006832	0	4.88775	-4.146	0.029334	novel_171	23.2967	3.40432	0.97281	0.010413	ENSOART00000001706	ENSOARG00000001588	-	JH921863.1:985-10405	0.942997	0.0536371	4.13595	5e-05
oar_circ_0009612	0	8.68021	-5.1414	0.0036032	novel_171	23.2967	3.40432	0.97281	0.010413	ENSOART00000022322	ENSOARG00000020495	RTP4	chr1:198138026-198223956	7.85446	18.918	-1.26818	5e-05
oar_circ_0009612	0	8.68021	-5.1414	0.0036032	novel_171	23.2967	3.40432	0.97281	0.010413	ENSOART00000001706	ENSOARG00000001588	-	JH921863.1:985-10405	0.942997	0.0536371	4.13595	5e-05
oar_circ_0006073	4.28639	0	4.264	0.025398	novel_115	64.2423	130.608	-0.82326	0.0067669	ENSOART00000011639	ENSOARG00000010697	RFC3	chr10:27643203-27660438	0.364434	1.79682	-2.30171	5e-05
oar_circ_0009493	1.49502	10.9528	-2.4554	0.046119	novel_115	64.2423	130.608	-0.82326	0.0067669	ENSOART00000011639	ENSOARG00000010697	RFC3	chr10:27643203-27660438	0.364434	1.79682	-2.30171	5e-05
oar_circ_0002666	0	4.49166	-4.0503	0.034066	novel_115	64.2423	130.608	-0.82326	0.0067669	ENSOART00000011639	ENSOARG00000010697	RFC3	chr10:27643203-27660438	0.364434	1.79682	-2.30171	5e-05
oar_circ_0020566	0	5.42027	-4.4784	0.015218	novel_115	64.2423	130.608	-0.82326	0.0067669	ENSOART00000011639	ENSOARG00000010697	RFC3	chr10:27643203-27660438	0.364434	1.79682	-2.30171	5e-05
oar_circ_0002558	3.25001	0	3.8558	0.048051	novel_115	64.2423	130.608	-0.82326	0.0067669	ENSOART00000011639	ENSOARG00000010697	RFC3	chr10:27643203-27660438	0.364434	1.79682	-2.30171	5e-05
oar_circ_0006868	4.9497	0	4.4648	0.017968	novel_115	64.2423	130.608	-0.82326	0.0067669	ENSOART00000011639	ENSOARG00000010697	RFC3	chr10:27643203-27660438	0.364434	1.79682	-2.30171	5e-05
oar_circ_0017137	0	8.17886	-5.064	0.0043094	novel_115	64.2423	130.608	-0.82326	0.0067669	ENSOART00000011639	ENSOARG00000010697	RFC3	chr10:27643203-27660438	0.364434	1.79682	-2.30171	5e-05
oar_circ_0015691	0	5.98052	-4.5694	0.0129	novel_115	64.2423	130.608	-0.82326	0.0067669	ENSOART00000011639	ENSOARG00000010697	RFC3	chr10:27643203-27660438	0.364434	1.79682	-2.30171	5e-05
oar_circ_0018509	0	4.12973	-4.062	0.032227	novel_115	64.2423	130.608	-0.82326	0.0067669	ENSOART00000011639	ENSOARG00000010697	RFC3	chr10:27643203-27660438	0.364434	1.79682	-2.30171	5e-05
oar_circ_0016014	0	6.70582	-4.5706	0.01368	novel_115	64.2423	130.608	-0.82326	0.0067669	ENSOART00000011639	ENSOARG00000010697	RFC3	chr10:27643203-27660438	0.364434	1.79682	-2.30171	5e-05
oar_circ_0010438	3.30656	0	4.0751	0.033546	novel_115	64.2423	130.608	-0.82326	0.0067669	ENSOART00000011639	ENSOARG00000010697	RFC3	chr10:27643203-27660438	0.364434	1.79682	-2.30171	5e-05
oar_circ_0017372	0	4.38439	-4.153	0.027861	novel_115	64.2423	130.608	-0.82326	0.0067669	ENSOART00000011639	ENSOARG00000010697	RFC3	chr10:27643203-27660438	0.364434	1.79682	-2.30171	5e-05
oar_circ_0004725	3.43654	0	4.0971	0.032382	novel_115	64.2423	130.608	-0.82326	0.0067669	ENSOART00000011639	ENSOARG00000010697	RFC3	chr10:27643203-27660438	0.364434	1.79682	-2.30171	5e-05
oar_circ_0007685	0	5.93303	-4.5963	0.012076	novel_115	64.2423	130.608	-0.82326	0.0067669	ENSOART00000011639	ENSOARG00000010697	RFC3	chr10:27643203-27660438	0.364434	1.79682	-2.30171	5e-05
oar_circ_0004167	0	6.01757	-4.6316	0.01122	novel_115	64.2423	130.608	-0.82326	0.0067669	ENSOART00000011639	ENSOARG00000010697	RFC3	chr10:27643203-27660438	0.364434	1.79682	-2.30171	5e-05
oar_circ_0019064	0	7.51037	-4.9353	0.0058356	novel_115	64.2423	130.608	-0.82326	0.0067669	ENSOART00000011639	ENSOARG00000010697	RFC3	chr10:27643203-27660438	0.364434	1.79682	-2.30171	5e-05
oar_circ_0015849	0	7.79418	-4.9548	0.0056457	novel_115	64.2423	130.608	-0.82326	0.0067669	ENSOART00000011639	ENSOARG00000010697	RFC3	chr10:27643203-27660438	0.364434	1.79682	-2.30171	5e-05
oar_circ_0013189	3.45637	0	3.9878	0.039499	novel_115	64.2423	130.608	-0.82326	0.0067669	ENSOART00000011639	ENSOARG00000010697	RFC3	chr10:27643203-27660438	0.364434	1.79682	-2.30171	5e-05
oar_circ_0013680	4.2578	0	4.2355	0.026635	novel_115	64.2423	130.608	-0.82326	0.0067669	ENSOART00000011639	ENSOARG00000010697	RFC3	chr10:27643203-27660438	0.364434	1.79682	-2.30171	5e-05
oar_circ_0019693	0	5.91423	-4.4346	0.017626	novel_115	64.2423	130.608	-0.82326	0.0067669	ENSOART00000011639	ENSOARG00000010697	RFC3	chr10:27643203-27660438	0.364434	1.79682	-2.30171	5e-05
oar_circ_0006683	4.14765	0	4.2691	0.025097	novel_115	64.2423	130.608	-0.82326	0.0067669	ENSOART00000011639	ENSOARG00000010697	RFC3	chr10:27643203-27660438	0.364434	1.79682	-2.30171	5e-05
oar_circ_0010654	3.26984	0	3.9021	0.044976	novel_115	64.2423	130.608	-0.82326	0.0067669	ENSOART00000011639	ENSOARG00000010697	RFC3	chr10:27643203-27660438	0.364434	1.79682	-2.30171	5e-05
oar_circ_0003753	5.47302	0	4.6579	0.01235	novel_115	64.2423	130.608	-0.82326	0.0067669	ENSOART00000011639	ENSOARG00000010697	RFC3	chr10:27643203-27660438	0.364434	1.79682	-2.30171	5e-05
oar_circ_0020516	0	6.72021	-4.7606	0.008616	novel_115	64.2423	130.608	-0.82326	0.0067669	ENSOART00000011639	ENSOARG00000010697	RFC3	chr10:27643203-27660438	0.364434	1.79682	-2.30171	5e-05
oar_circ_0009086	0	7.45155	-4.8974	0.0064505	novel_115	64.2423	130.608	-0.82326	0.0067669	ENSOART00000011639	ENSOARG00000010697	RFC3	chr10:27643203-27660438	0.364434	1.79682	-2.30171	5e-05
oar_circ_0010822	62.5626	0	4.7893	0.014717	novel_115	64.2423	130.608	-0.82326	0.0067669	ENSOART00000011639	ENSOARG00000010697	RFC3	chr10:27643203-27660438	0.364434	1.79682	-2.30171	5e-05
oar_circ_0009768	0	3.391	-3.8074	0.048004	novel_115	64.2423	130.608	-0.82326	0.0067669	ENSOART00000011639	ENSOARG00000010697	RFC3	chr10:27643203-27660438	0.364434	1.79682	-2.30171	5e-05
oar_circ_0013543	5.43693	0	4.6825	0.01175	novel_115	64.2423	130.608	-0.82326	0.0067669	ENSOART00000011639	ENSOARG00000010697	RFC3	chr10:27643203-27660438	0.364434	1.79682	-2.30171	5e-05
oar_circ_0014764	3.66211	0	4.08	0.034244	novel_115	64.2423	130.608	-0.82326	0.0067669	ENSOART00000011639	ENSOARG00000010697	RFC3	chr10:27643203-27660438	0.364434	1.79682	-2.30171	5e-05
oar_circ_0006848	3.60556	0	4.2056	0.02707	novel_115	64.2423	130.608	-0.82326	0.0067669	ENSOART00000011639	ENSOARG00000010697	RFC3	chr10:27643203-27660438	0.364434	1.79682	-2.30171	5e-05
oar_circ_0013765	3.62308	0	4.0048	0.038499	novel_115	64.2423	130.608	-0.82326	0.0067669	ENSOART00000011639	ENSOARG00000010697	RFC3	chr10:27643203-27660438	0.364434	1.79682	-2.30171	5e-05
oar_circ_0003000	5.005	0	4.4787	0.017429	novel_115	64.2423	130.608	-0.82326	0.0067669	ENSOART00000011639	ENSOARG00000010697	RFC3	chr10:27643203-27660438	0.364434	1.79682	-2.30171	5e-05
oar_circ_0020500	3.86784	0	4.1582	0.03026	novel_115	64.2423	130.608	-0.82326	0.0067669	ENSOART00000011639	ENSOARG00000010697	RFC3	chr10:27643203-27660438	0.364434	1.79682	-2.30171	5e-05
oar_circ_0005933	5.47302	0	4.6579	0.01235	novel_115	64.2423	130.608	-0.82326	0.0067669	ENSOART00000011639	ENSOARG00000010697	RFC3	chr10:27643203-27660438	0.364434	1.79682	-2.30171	5e-05
oar_circ_0006306	0	3.64268	-3.9048	0.041503	novel_115	64.2423	130.608	-0.82326	0.0067669	ENSOART00000011639	ENSOARG00000010697	RFC3	chr10:27643203-27660438	0.364434	1.79682	-2.30171	5e-05
oar_circ_0015416	8.68693	1.22971	2.4999	0.041211	novel_115	64.2423	130.608	-0.82326	0.0067669	ENSOART00000011639	ENSOARG00000010697	RFC3	chr10:27643203-27660438	0.364434	1.79682	-2.30171	5e-05
oar_circ_0018067	0.897011	9.49214	-2.8431	0.028344	novel_115	64.2423	130.608	-0.82326	0.0067669	ENSOART00000011639	ENSOARG00000010697	RFC3	chr10:27643203-27660438	0.364434	1.79682	-2.30171	5e-05
oar_circ_0003027	9.09903	0	5.4377	0.0021416	novel_115	64.2423	130.608	-0.82326	0.0067669	ENSOART00000011639	ENSOARG00000010697	RFC3	chr10:27643203-27660438	0.364434	1.79682	-2.30171	5e-05
oar_circ_0006490	0	12.9171	-4.4663	0.020818	novel_115	64.2423	130.608	-0.82326	0.0067669	ENSOART00000011639	ENSOARG00000010697	RFC3	chr10:27643203-27660438	0.364434	1.79682	-2.30171	5e-05
oar_circ_0000974	0	6.06803	-4.6187	0.011677	novel_115	64.2423	130.608	-0.82326	0.0067669	ENSOART00000011639	ENSOARG00000010697	RFC3	chr10:27643203-27660438	0.364434	1.79682	-2.30171	5e-05
oar_circ_0006795	8.21891	0	5.4424	0.0018811	novel_115	64.2423	130.608	-0.82326	0.0067669	ENSOART00000011639	ENSOARG00000010697	RFC3	chr10:27643203-27660438	0.364434	1.79682	-2.30171	5e-05
oar_circ_0019408	0	4.56286	-4.0747	0.03273	novel_115	64.2423	130.608	-0.82326	0.0067669	ENSOART00000011639	ENSOARG00000010697	RFC3	chr10:27643203-27660438	0.364434	1.79682	-2.30171	5e-05
oar_circ_0009617	0	4.35963	-4.0092	0.036346	novel_115	64.2423	130.608	-0.82326	0.0067669	ENSOART00000011639	ENSOARG00000010697	RFC3	chr10:27643203-27660438	0.364434	1.79682	-2.30171	5e-05
oar_circ_0008512	0	4.72606	-4.216	0.025016	novel_115	64.2423	130.608	-0.82326	0.0067669	ENSOART00000011639	ENSOARG00000010697	RFC3	chr10:27643203-27660438	0.364434	1.79682	-2.30171	5e-05
oar_circ_0005683	0	5.03656	-4.3401	0.019899	novel_115	64.2423	130.608	-0.82326	0.0067669	ENSOART00000011639	ENSOARG00000010697	RFC3	chr10:27643203-27660438	0.364434	1.79682	-2.30171	5e-05
oar_circ_0002544	4.63318	0	4.4283	0.019017	novel_115	64.2423	130.608	-0.82326	0.0067669	ENSOART00000011639	ENSOARG00000010697	RFC3	chr10:27643203-27660438	0.364434	1.79682	-2.30171	5e-05
oar_circ_0005379	7.13537	0.715984	2.983	0.035334	novel_115	64.2423	130.608	-0.82326	0.0067669	ENSOART00000011639	ENSOARG00000010697	RFC3	chr10:27643203-27660438	0.364434	1.79682	-2.30171	5e-05
oar_circ_0006832	0	4.88775	-4.146	0.029334	novel_115	64.2423	130.608	-0.82326	0.0067669	ENSOART00000011639	ENSOARG00000010697	RFC3	chr10:27643203-27660438	0.364434	1.79682	-2.30171	5e-05
oar_circ_0009612	0	8.68021	-5.1414	0.0036032	novel_115	64.2423	130.608	-0.82326	0.0067669	ENSOART00000011639	ENSOARG00000010697	RFC3	chr10:27643203-27660438	0.364434	1.79682	-2.30171	5e-05
oar_circ_0016233	0	3.391	-3.8074	0.048004	novel_115	64.2423	130.608	-0.82326	0.0067669	ENSOART00000011639	ENSOARG00000010697	RFC3	chr10:27643203-27660438	0.364434	1.79682	-2.30171	5e-05
oar_circ_0002513	0	4.09558	-3.9154	0.04203	novel_115	64.2423	130.608	-0.82326	0.0067669	ENSOART00000011639	ENSOARG00000010697	RFC3	chr10:27643203-27660438	0.364434	1.79682	-2.30171	5e-05
oar_circ_0014995	0	4.72702	-4.2758	0.022237	novel_115	64.2423	130.608	-0.82326	0.0067669	ENSOART00000011639	ENSOARG00000010697	RFC3	chr10:27643203-27660438	0.364434	1.79682	-2.30171	5e-05
oar_circ_0004184	0	6.0072	-4.6238	0.01145	novel_115	64.2423	130.608	-0.82326	0.0067669	ENSOART00000011639	ENSOARG00000010697	RFC3	chr10:27643203-27660438	0.364434	1.79682	-2.30171	5e-05
oar_circ_0004195	0	3.61697	-3.8913	0.042242	novel_115	64.2423	130.608	-0.82326	0.0067669	ENSOART00000011639	ENSOARG00000010697	RFC3	chr10:27643203-27660438	0.364434	1.79682	-2.30171	5e-05
oar_circ_0018445	3.50185	0	3.9562	0.04147	novel_115	64.2423	130.608	-0.82326	0.0067669	ENSOART00000011639	ENSOARG00000010697	RFC3	chr10:27643203-27660438	0.364434	1.79682	-2.30171	5e-05
oar_circ_0014051	6.35959	0.406449	3.1328	0.035831	novel_115	64.2423	130.608	-0.82326	0.0067669	ENSOART00000011639	ENSOARG00000010697	RFC3	chr10:27643203-27660438	0.364434	1.79682	-2.30171	5e-05
oar_circ_0015621	5.68751	0	4.708	0.011192	novel_115	64.2423	130.608	-0.82326	0.0067669	ENSOART00000011639	ENSOARG00000010697	RFC3	chr10:27643203-27660438	0.364434	1.79682	-2.30171	5e-05
oar_circ_0014863	3.75537	0	4.1181	0.03221	novel_115	64.2423	130.608	-0.82326	0.0067669	ENSOART00000011639	ENSOARG00000010697	RFC3	chr10:27643203-27660438	0.364434	1.79682	-2.30171	5e-05
oar_circ_0000690	0	3.80782	-3.9624	0.037838	novel_115	64.2423	130.608	-0.82326	0.0067669	ENSOART00000011639	ENSOARG00000010697	RFC3	chr10:27643203-27660438	0.364434	1.79682	-2.30171	5e-05
oar_circ_0013152	15.1404	39.5261	-1.3522	0.021701	novel_115	64.2423	130.608	-0.82326	0.0067669	ENSOART00000011639	ENSOARG00000010697	RFC3	chr10:27643203-27660438	0.364434	1.79682	-2.30171	5e-05
oar_circ_0016124	7.60984	0	5.0949	0.0049704	novel_115	64.2423	130.608	-0.82326	0.0067669	ENSOART00000011639	ENSOARG00000010697	RFC3	chr10:27643203-27660438	0.364434	1.79682	-2.30171	5e-05
oar_circ_0020319	0	4.58359	-4.0567	0.03379	novel_115	64.2423	130.608	-0.82326	0.0067669	ENSOART00000011639	ENSOARG00000010697	RFC3	chr10:27643203-27660438	0.364434	1.79682	-2.30171	5e-05
oar_circ_0001364	0	7.10198	-3.9081	0.046861	novel_115	64.2423	130.608	-0.82326	0.0067669	ENSOART00000011639	ENSOARG00000010697	RFC3	chr10:27643203-27660438	0.364434	1.79682	-2.30171	5e-05
oar_circ_0002898	7.21175	26.3784	-1.7401	0.036174	novel_115	64.2423	130.608	-0.82326	0.0067669	ENSOART00000011639	ENSOARG00000010697	RFC3	chr10:27643203-27660438	0.364434	1.79682	-2.30171	5e-05
oar_circ_0005254	0	4.74976	-4.2432	0.023781	novel_115	64.2423	130.608	-0.82326	0.0067669	ENSOART00000011639	ENSOARG00000010697	RFC3	chr10:27643203-27660438	0.364434	1.79682	-2.30171	5e-05
oar_circ_0007430	3.00755	0	3.93	0.042072	novel_115	64.2423	130.608	-0.82326	0.0067669	ENSOART00000011639	ENSOARG00000010697	RFC3	chr10:27643203-27660438	0.364434	1.79682	-2.30171	5e-05
oar_circ_0015443	61.6562	120.058	-0.96506	0.036851	novel_115	64.2423	130.608	-0.82326	0.0067669	ENSOART00000011639	ENSOARG00000010697	RFC3	chr10:27643203-27660438	0.364434	1.79682	-2.30171	5e-05
oar_circ_0014171	5.11872	0	4.5649	0.014819	novel_115	64.2423	130.608	-0.82326	0.0067669	ENSOART00000011639	ENSOARG00000010697	RFC3	chr10:27643203-27660438	0.364434	1.79682	-2.30171	5e-05
oar_circ_0018797	4.52885	0	4.3453	0.022049	novel_115	64.2423	130.608	-0.82326	0.0067669	ENSOART00000011639	ENSOARG00000010697	RFC3	chr10:27643203-27660438	0.364434	1.79682	-2.30171	5e-05
oar_circ_0006713	0	4.22865	-3.9435	0.04032	novel_115	64.2423	130.608	-0.82326	0.0067669	ENSOART00000011639	ENSOARG00000010697	RFC3	chr10:27643203-27660438	0.364434	1.79682	-2.30171	5e-05
oar_circ_0006821	0	4.72598	-4.0758	0.032914	novel_115	64.2423	130.608	-0.82326	0.0067669	ENSOART00000011639	ENSOARG00000010697	RFC3	chr10:27643203-27660438	0.364434	1.79682	-2.30171	5e-05
oar_circ_0006835	3.38062	0	3.8969	0.04537	novel_115	64.2423	130.608	-0.82326	0.0067669	ENSOART00000011639	ENSOARG00000010697	RFC3	chr10:27643203-27660438	0.364434	1.79682	-2.30171	5e-05
oar_circ_0011772	3.679	0	4.0064	0.038479	novel_115	64.2423	130.608	-0.82326	0.0067669	ENSOART00000011639	ENSOARG00000010697	RFC3	chr10:27643203-27660438	0.364434	1.79682	-2.30171	5e-05
oar_circ_0002240	0	3.95222	-4.0268	0.034045	novel_115	64.2423	130.608	-0.82326	0.0067669	ENSOART00000011639	ENSOARG00000010697	RFC3	chr10:27643203-27660438	0.364434	1.79682	-2.30171	5e-05
oar_circ_0006489	5.04466	0	4.5699	0.014621	novel_115	64.2423	130.608	-0.82326	0.0067669	ENSOART00000011639	ENSOARG00000010697	RFC3	chr10:27643203-27660438	0.364434	1.79682	-2.30171	5e-05
oar_circ_0010708	4.79989	0	4.4374	0.018742	novel_115	64.2423	130.608	-0.82326	0.0067669	ENSOART00000011639	ENSOARG00000010697	RFC3	chr10:27643203-27660438	0.364434	1.79682	-2.30171	5e-05
oar_circ_0008387	0	7.35753	-4.7505	0.0094743	novel_115	64.2423	130.608	-0.82326	0.0067669	ENSOART00000011639	ENSOARG00000010697	RFC3	chr10:27643203-27660438	0.364434	1.79682	-2.30171	5e-05
oar_circ_0006455	5.43693	0	4.6825	0.01175	novel_115	64.2423	130.608	-0.82326	0.0067669	ENSOART00000011639	ENSOARG00000010697	RFC3	chr10:27643203-27660438	0.364434	1.79682	-2.30171	5e-05
oar_circ_0009103	11.2901	0	4.6758	0.014976	novel_115	64.2423	130.608	-0.82326	0.0067669	ENSOART00000011639	ENSOARG00000010697	RFC3	chr10:27643203-27660438	0.364434	1.79682	-2.30171	5e-05
oar_circ_0017145	0	4.09558	-3.9154	0.04203	novel_115	64.2423	130.608	-0.82326	0.0067669	ENSOART00000011639	ENSOARG00000010697	RFC3	chr10:27643203-27660438	0.364434	1.79682	-2.30171	5e-05
oar_circ_0013680	4.2578	0	4.2355	0.026635	novel_41	1874.61	712.587	0.78001	0.042054	ENSOART00000014691	ENSOARG00000013509	CD274	chr2:73044620-73061206	0.720302	1.76308	-1.29143	5e-05
oar_circ_0017429	3.86553	18.4295	-2.1993	0.027393	novel_41	1874.61	712.587	0.78001	0.042054	ENSOART00000014691	ENSOARG00000013509	CD274	chr2:73044620-73061206	0.720302	1.76308	-1.29143	5e-05
oar_circ_0004167	0	6.01757	-4.6316	0.01122	novel_41	1874.61	712.587	0.78001	0.042054	ENSOART00000014691	ENSOARG00000013509	CD274	chr2:73044620-73061206	0.720302	1.76308	-1.29143	5e-05
oar_circ_0015849	0	7.79418	-4.9548	0.0056457	novel_41	1874.61	712.587	0.78001	0.042054	ENSOART00000014691	ENSOARG00000013509	CD274	chr2:73044620-73061206	0.720302	1.76308	-1.29143	5e-05
oar_circ_0013189	3.45637	0	3.9878	0.039499	novel_41	1874.61	712.587	0.78001	0.042054	ENSOART00000014691	ENSOARG00000013509	CD274	chr2:73044620-73061206	0.720302	1.76308	-1.29143	5e-05
oar_circ_0006606	3.54901	0	3.9972	0.038922	novel_41	1874.61	712.587	0.78001	0.042054	ENSOART00000014691	ENSOARG00000013509	CD274	chr2:73044620-73061206	0.720302	1.76308	-1.29143	5e-05
oar_circ_0007894	0	3.48494	-3.8139	0.047694	novel_41	1874.61	712.587	0.78001	0.042054	ENSOART00000014691	ENSOARG00000013509	CD274	chr2:73044620-73061206	0.720302	1.76308	-1.29143	5e-05
oar_circ_0006447	3.62308	0	4.0048	0.038499	novel_41	1874.61	712.587	0.78001	0.042054	ENSOART00000014691	ENSOARG00000013509	CD274	chr2:73044620-73061206	0.720302	1.76308	-1.29143	5e-05
oar_circ_0009905	19.5265	1.15851	3.6396	0.0011227	novel_41	1874.61	712.587	0.78001	0.042054	ENSOART00000014691	ENSOARG00000013509	CD274	chr2:73044620-73061206	0.720302	1.76308	-1.29143	5e-05
oar_circ_0010438	3.30656	0	4.0751	0.033546	novel_41	1874.61	712.587	0.78001	0.042054	ENSOART00000014691	ENSOARG00000013509	CD274	chr2:73044620-73061206	0.720302	1.76308	-1.29143	5e-05
oar_circ_0018120	0	7.86932	-5.0105	0.0049023	novel_41	1874.61	712.587	0.78001	0.042054	ENSOART00000014691	ENSOARG00000013509	CD274	chr2:73044620-73061206	0.720302	1.76308	-1.29143	5e-05
oar_circ_0019718	6.29553	0	4.862	0.0082304	novel_41	1874.61	712.587	0.78001	0.042054	ENSOART00000014691	ENSOARG00000013509	CD274	chr2:73044620-73061206	0.720302	1.76308	-1.29143	5e-05
oar_circ_0017372	0	4.38439	-4.153	0.027861	novel_41	1874.61	712.587	0.78001	0.042054	ENSOART00000014691	ENSOARG00000013509	CD274	chr2:73044620-73061206	0.720302	1.76308	-1.29143	5e-05
oar_circ_0005817	3.47557	0	3.9834	0.039913	novel_41	1874.61	712.587	0.78001	0.042054	ENSOART00000014691	ENSOARG00000013509	CD274	chr2:73044620-73061206	0.720302	1.76308	-1.29143	5e-05
oar_circ_0016014	0	6.70582	-4.5706	0.01368	novel_41	1874.61	712.587	0.78001	0.042054	ENSOART00000014691	ENSOARG00000013509	CD274	chr2:73044620-73061206	0.720302	1.76308	-1.29143	5e-05
oar_circ_0002666	0	4.49166	-4.0503	0.034066	novel_41	1874.61	712.587	0.78001	0.042054	ENSOART00000014691	ENSOARG00000013509	CD274	chr2:73044620-73061206	0.720302	1.76308	-1.29143	5e-05
oar_circ_0019837	0	3.54577	-3.8669	0.043845	novel_41	1874.61	712.587	0.78001	0.042054	ENSOART00000014691	ENSOARG00000013509	CD274	chr2:73044620-73061206	0.720302	1.76308	-1.29143	5e-05
oar_circ_0020566	0	5.42027	-4.4784	0.015218	novel_41	1874.61	712.587	0.78001	0.042054	ENSOART00000014691	ENSOARG00000013509	CD274	chr2:73044620-73061206	0.720302	1.76308	-1.29143	5e-05
oar_circ_0002558	3.25001	0	3.8558	0.048051	novel_41	1874.61	712.587	0.78001	0.042054	ENSOART00000014691	ENSOARG00000013509	CD274	chr2:73044620-73061206	0.720302	1.76308	-1.29143	5e-05
oar_circ_0014101	44.5832	10.039	2.1012	0.0041021	novel_41	1874.61	712.587	0.78001	0.042054	ENSOART00000014691	ENSOARG00000013509	CD274	chr2:73044620-73061206	0.720302	1.76308	-1.29143	5e-05
oar_circ_0018509	0	4.12973	-4.062	0.032227	novel_41	1874.61	712.587	0.78001	0.042054	ENSOART00000014691	ENSOARG00000013509	CD274	chr2:73044620-73061206	0.720302	1.76308	-1.29143	5e-05
oar_circ_0009493	1.49502	10.9528	-2.4554	0.046119	novel_41	1874.61	712.587	0.78001	0.042054	ENSOART00000014691	ENSOARG00000013509	CD274	chr2:73044620-73061206	0.720302	1.76308	-1.29143	5e-05
oar_circ_0006073	4.28639	0	4.264	0.025398	novel_41	1874.61	712.587	0.78001	0.042054	ENSOART00000014691	ENSOARG00000013509	CD274	chr2:73044620-73061206	0.720302	1.76308	-1.29143	5e-05
oar_circ_0018067	0.897011	9.49214	-2.8431	0.028344	novel_41	1874.61	712.587	0.78001	0.042054	ENSOART00000014691	ENSOARG00000013509	CD274	chr2:73044620-73061206	0.720302	1.76308	-1.29143	5e-05
oar_circ_0003027	9.09903	0	5.4377	0.0021416	novel_41	1874.61	712.587	0.78001	0.042054	ENSOART00000014691	ENSOARG00000013509	CD274	chr2:73044620-73061206	0.720302	1.76308	-1.29143	5e-05
oar_circ_0006306	0	3.64268	-3.9048	0.041503	novel_41	1874.61	712.587	0.78001	0.042054	ENSOART00000014691	ENSOARG00000013509	CD274	chr2:73044620-73061206	0.720302	1.76308	-1.29143	5e-05
oar_circ_0013765	3.62308	0	4.0048	0.038499	novel_41	1874.61	712.587	0.78001	0.042054	ENSOART00000014691	ENSOARG00000013509	CD274	chr2:73044620-73061206	0.720302	1.76308	-1.29143	5e-05
oar_circ_0010070	3.64291	0	4.0489	0.035999	novel_41	1874.61	712.587	0.78001	0.042054	ENSOART00000014691	ENSOARG00000013509	CD274	chr2:73044620-73061206	0.720302	1.76308	-1.29143	5e-05
oar_circ_0020500	3.86784	0	4.1582	0.03026	novel_41	1874.61	712.587	0.78001	0.042054	ENSOART00000014691	ENSOARG00000013509	CD274	chr2:73044620-73061206	0.720302	1.76308	-1.29143	5e-05
oar_circ_0012463	0	3.50969	-3.8206	0.047208	novel_41	1874.61	712.587	0.78001	0.042054	ENSOART00000014691	ENSOARG00000013509	CD274	chr2:73044620-73061206	0.720302	1.76308	-1.29143	5e-05
oar_circ_0017493	15.3368	4.42986	1.7072	0.046631	novel_41	1874.61	712.587	0.78001	0.042054	ENSOART00000014691	ENSOARG00000013509	CD274	chr2:73044620-73061206	0.720302	1.76308	-1.29143	5e-05
oar_circ_0014764	3.66211	0	4.08	0.034244	novel_41	1874.61	712.587	0.78001	0.042054	ENSOART00000014691	ENSOARG00000013509	CD274	chr2:73044620-73061206	0.720302	1.76308	-1.29143	5e-05
oar_circ_0013543	5.43693	0	4.6825	0.01175	novel_41	1874.61	712.587	0.78001	0.042054	ENSOART00000014691	ENSOARG00000013509	CD274	chr2:73044620-73061206	0.720302	1.76308	-1.29143	5e-05
oar_circ_0006848	3.60556	0	4.2056	0.02707	novel_41	1874.61	712.587	0.78001	0.042054	ENSOART00000014691	ENSOARG00000013509	CD274	chr2:73044620-73061206	0.720302	1.76308	-1.29143	5e-05
oar_circ_0009086	0	7.45155	-4.8974	0.0064505	novel_41	1874.61	712.587	0.78001	0.042054	ENSOART00000014691	ENSOARG00000013509	CD274	chr2:73044620-73061206	0.720302	1.76308	-1.29143	5e-05
oar_circ_0010822	62.5626	0	4.7893	0.014717	novel_41	1874.61	712.587	0.78001	0.042054	ENSOART00000014691	ENSOARG00000013509	CD274	chr2:73044620-73061206	0.720302	1.76308	-1.29143	5e-05
oar_circ_0006408	0	7.27203	-4.8978	0.0063416	novel_41	1874.61	712.587	0.78001	0.042054	ENSOART00000014691	ENSOARG00000013509	CD274	chr2:73044620-73061206	0.720302	1.76308	-1.29143	5e-05
oar_circ_0006683	4.14765	0	4.2691	0.025097	novel_41	1874.61	712.587	0.78001	0.042054	ENSOART00000014691	ENSOARG00000013509	CD274	chr2:73044620-73061206	0.720302	1.76308	-1.29143	5e-05
oar_circ_0010654	3.26984	0	3.9021	0.044976	novel_41	1874.61	712.587	0.78001	0.042054	ENSOART00000014691	ENSOARG00000013509	CD274	chr2:73044620-73061206	0.720302	1.76308	-1.29143	5e-05
oar_circ_0002423	0	7.65179	-4.9305	0.0059646	novel_41	1874.61	712.587	0.78001	0.042054	ENSOART00000014691	ENSOARG00000013509	CD274	chr2:73044620-73061206	0.720302	1.76308	-1.29143	5e-05
oar_circ_0019693	0	5.91423	-4.4346	0.017626	novel_41	1874.61	712.587	0.78001	0.042054	ENSOART00000014691	ENSOARG00000013509	CD274	chr2:73044620-73061206	0.720302	1.76308	-1.29143	5e-05
oar_circ_0014051	6.35959	0.406449	3.1328	0.035831	novel_41	1874.61	712.587	0.78001	0.042054	ENSOART00000014691	ENSOARG00000013509	CD274	chr2:73044620-73061206	0.720302	1.76308	-1.29143	5e-05
oar_circ_0000690	0	3.80782	-3.9624	0.037838	novel_41	1874.61	712.587	0.78001	0.042054	ENSOART00000014691	ENSOARG00000013509	CD274	chr2:73044620-73061206	0.720302	1.76308	-1.29143	5e-05
oar_circ_0015621	5.68751	0	4.708	0.011192	novel_41	1874.61	712.587	0.78001	0.042054	ENSOART00000014691	ENSOARG00000013509	CD274	chr2:73044620-73061206	0.720302	1.76308	-1.29143	5e-05
oar_circ_0014863	3.75537	0	4.1181	0.03221	novel_41	1874.61	712.587	0.78001	0.042054	ENSOART00000014691	ENSOARG00000013509	CD274	chr2:73044620-73061206	0.720302	1.76308	-1.29143	5e-05
oar_circ_0000377	0	4.8106	-4.2976	0.021379	novel_41	1874.61	712.587	0.78001	0.042054	ENSOART00000014691	ENSOARG00000013509	CD274	chr2:73044620-73061206	0.720302	1.76308	-1.29143	5e-05
oar_circ_0016124	7.60984	0	5.0949	0.0049704	novel_41	1874.61	712.587	0.78001	0.042054	ENSOART00000014691	ENSOARG00000013509	CD274	chr2:73044620-73061206	0.720302	1.76308	-1.29143	5e-05
oar_circ_0014995	0	4.72702	-4.2758	0.022237	novel_41	1874.61	712.587	0.78001	0.042054	ENSOART00000014691	ENSOARG00000013509	CD274	chr2:73044620-73061206	0.720302	1.76308	-1.29143	5e-05
oar_circ_0004184	0	6.0072	-4.6238	0.01145	novel_41	1874.61	712.587	0.78001	0.042054	ENSOART00000014691	ENSOARG00000013509	CD274	chr2:73044620-73061206	0.720302	1.76308	-1.29143	5e-05
oar_circ_0018445	3.50185	0	3.9562	0.04147	novel_41	1874.61	712.587	0.78001	0.042054	ENSOART00000014691	ENSOARG00000013509	CD274	chr2:73044620-73061206	0.720302	1.76308	-1.29143	5e-05
oar_circ_0016233	0	3.391	-3.8074	0.048004	novel_41	1874.61	712.587	0.78001	0.042054	ENSOART00000014691	ENSOARG00000013509	CD274	chr2:73044620-73061206	0.720302	1.76308	-1.29143	5e-05
oar_circ_0014102	52.7612	14.3587	1.8377	0.0092756	novel_41	1874.61	712.587	0.78001	0.042054	ENSOART00000014691	ENSOARG00000013509	CD274	chr2:73044620-73061206	0.720302	1.76308	-1.29143	5e-05
oar_circ_0002513	0	4.09558	-3.9154	0.04203	novel_41	1874.61	712.587	0.78001	0.042054	ENSOART00000014691	ENSOARG00000013509	CD274	chr2:73044620-73061206	0.720302	1.76308	-1.29143	5e-05
oar_circ_0013135	0	5.10037	-4.3781	0.018582	novel_41	1874.61	712.587	0.78001	0.042054	ENSOART00000014691	ENSOARG00000013509	CD274	chr2:73044620-73061206	0.720302	1.76308	-1.29143	5e-05
oar_circ_0010792	5.17401	0	4.5701	0.014625	novel_41	1874.61	712.587	0.78001	0.042054	ENSOART00000014691	ENSOARG00000013509	CD274	chr2:73044620-73061206	0.720302	1.76308	-1.29143	5e-05
oar_circ_0003980	4.01703	0	4.1878	0.028915	novel_41	1874.61	712.587	0.78001	0.042054	ENSOART00000014691	ENSOARG00000013509	CD274	chr2:73044620-73061206	0.720302	1.76308	-1.29143	5e-05
oar_circ_0009612	0	8.68021	-5.1414	0.0036032	novel_41	1874.61	712.587	0.78001	0.042054	ENSOART00000014691	ENSOARG00000013509	CD274	chr2:73044620-73061206	0.720302	1.76308	-1.29143	5e-05
oar_circ_0001388	0	3.9883	-4.035	0.033703	novel_41	1874.61	712.587	0.78001	0.042054	ENSOART00000014691	ENSOARG00000013509	CD274	chr2:73044620-73061206	0.720302	1.76308	-1.29143	5e-05
oar_circ_0014654	1.17681	12.4519	-3.0586	0.011652	novel_41	1874.61	712.587	0.78001	0.042054	ENSOART00000014691	ENSOARG00000013509	CD274	chr2:73044620-73061206	0.720302	1.76308	-1.29143	5e-05
oar_circ_0003667	7.00601	0.406449	3.2227	0.037955	novel_41	1874.61	712.587	0.78001	0.042054	ENSOART00000014691	ENSOARG00000013509	CD274	chr2:73044620-73061206	0.720302	1.76308	-1.29143	5e-05
oar_circ_0002544	4.63318	0	4.4283	0.019017	novel_41	1874.61	712.587	0.78001	0.042054	ENSOART00000014691	ENSOARG00000013509	CD274	chr2:73044620-73061206	0.720302	1.76308	-1.29143	5e-05
oar_circ_0011362	10.2729	1.67127	2.422	0.027959	novel_41	1874.61	712.587	0.78001	0.042054	ENSOART00000014691	ENSOARG00000013509	CD274	chr2:73044620-73061206	0.720302	1.76308	-1.29143	5e-05
oar_circ_0006471	0	4.18019	-3.9254	0.041426	novel_41	1874.61	712.587	0.78001	0.042054	ENSOART00000014691	ENSOARG00000013509	CD274	chr2:73044620-73061206	0.720302	1.76308	-1.29143	5e-05
oar_circ_0005379	7.13537	0.715984	2.983	0.035334	novel_41	1874.61	712.587	0.78001	0.042054	ENSOART00000014691	ENSOARG00000013509	CD274	chr2:73044620-73061206	0.720302	1.76308	-1.29143	5e-05
oar_circ_0015316	3.71803	0	4.0713	0.034837	novel_41	1874.61	712.587	0.78001	0.042054	ENSOART00000014691	ENSOARG00000013509	CD274	chr2:73044620-73061206	0.720302	1.76308	-1.29143	5e-05
oar_circ_0010611	0	6.99567	-4.6263	0.012275	novel_41	1874.61	712.587	0.78001	0.042054	ENSOART00000014691	ENSOARG00000013509	CD274	chr2:73044620-73061206	0.720302	1.76308	-1.29143	5e-05
oar_circ_0005683	0	5.03656	-4.3401	0.019899	novel_41	1874.61	712.587	0.78001	0.042054	ENSOART00000014691	ENSOARG00000013509	CD274	chr2:73044620-73061206	0.720302	1.76308	-1.29143	5e-05
oar_circ_0001969	0	6.93975	-4.8208	0.0076039	novel_41	1874.61	712.587	0.78001	0.042054	ENSOART00000014691	ENSOARG00000013509	CD274	chr2:73044620-73061206	0.720302	1.76308	-1.29143	5e-05
oar_circ_0003407	6.18244	0.406449	3.0869	0.041833	novel_41	1874.61	712.587	0.78001	0.042054	ENSOART00000014691	ENSOARG00000013509	CD274	chr2:73044620-73061206	0.720302	1.76308	-1.29143	5e-05
oar_circ_0008811	4.55743	0	4.3436	0.022252	novel_41	1874.61	712.587	0.78001	0.042054	ENSOART00000014691	ENSOARG00000013509	CD274	chr2:73044620-73061206	0.720302	1.76308	-1.29143	5e-05
oar_circ_0004809	0	5.28824	-4.4377	0.016471	novel_41	1874.61	712.587	0.78001	0.042054	ENSOART00000014691	ENSOARG00000013509	CD274	chr2:73044620-73061206	0.720302	1.76308	-1.29143	5e-05
oar_circ_0004782	0	4.10997	-4.0497	0.03319	novel_41	1874.61	712.587	0.78001	0.042054	ENSOART00000014691	ENSOARG00000013509	CD274	chr2:73044620-73061206	0.720302	1.76308	-1.29143	5e-05
oar_circ_0011792	0	3.9265	-3.9745	0.037245	novel_41	1874.61	712.587	0.78001	0.042054	ENSOART00000014691	ENSOARG00000013509	CD274	chr2:73044620-73061206	0.720302	1.76308	-1.29143	5e-05
oar_circ_0013171	11.1332	0.406449	3.9759	0.0024066	novel_41	1874.61	712.587	0.78001	0.042054	ENSOART00000014691	ENSOARG00000013509	CD274	chr2:73044620-73061206	0.720302	1.76308	-1.29143	5e-05
oar_circ_0006490	0	12.9171	-4.4663	0.020818	novel_41	1874.61	712.587	0.78001	0.042054	ENSOART00000014691	ENSOARG00000013509	CD274	chr2:73044620-73061206	0.720302	1.76308	-1.29143	5e-05
oar_circ_0018190	0	4.7394	-4.2798	0.022066	novel_41	1874.61	712.587	0.78001	0.042054	ENSOART00000014691	ENSOARG00000013509	CD274	chr2:73044620-73061206	0.720302	1.76308	-1.29143	5e-05
oar_circ_0006795	8.21891	0	5.4424	0.0018811	novel_41	1874.61	712.587	0.78001	0.042054	ENSOART00000014691	ENSOARG00000013509	CD274	chr2:73044620-73061206	0.720302	1.76308	-1.29143	5e-05
oar_circ_0009617	0	4.35963	-4.0092	0.036346	novel_41	1874.61	712.587	0.78001	0.042054	ENSOART00000014691	ENSOARG00000013509	CD274	chr2:73044620-73061206	0.720302	1.76308	-1.29143	5e-05
oar_circ_0006455	5.43693	0	4.6825	0.01175	novel_41	1874.61	712.587	0.78001	0.042054	ENSOART00000014691	ENSOARG00000013509	CD274	chr2:73044620-73061206	0.720302	1.76308	-1.29143	5e-05
oar_circ_0009103	11.2901	0	4.6758	0.014976	novel_41	1874.61	712.587	0.78001	0.042054	ENSOART00000014691	ENSOARG00000013509	CD274	chr2:73044620-73061206	0.720302	1.76308	-1.29143	5e-05
oar_circ_0017145	0	4.09558	-3.9154	0.04203	novel_41	1874.61	712.587	0.78001	0.042054	ENSOART00000014691	ENSOARG00000013509	CD274	chr2:73044620-73061206	0.720302	1.76308	-1.29143	5e-05
oar_circ_0009299	0	5.69171	-4.3384	0.021002	novel_41	1874.61	712.587	0.78001	0.042054	ENSOART00000014691	ENSOARG00000013509	CD274	chr2:73044620-73061206	0.720302	1.76308	-1.29143	5e-05
oar_circ_0008387	0	7.35753	-4.7505	0.0094743	novel_41	1874.61	712.587	0.78001	0.042054	ENSOART00000014691	ENSOARG00000013509	CD274	chr2:73044620-73061206	0.720302	1.76308	-1.29143	5e-05
oar_circ_0002240	0	3.95222	-4.0268	0.034045	novel_41	1874.61	712.587	0.78001	0.042054	ENSOART00000014691	ENSOARG00000013509	CD274	chr2:73044620-73061206	0.720302	1.76308	-1.29143	5e-05
oar_circ_0006489	5.04466	0	4.5699	0.014621	novel_41	1874.61	712.587	0.78001	0.042054	ENSOART00000014691	ENSOARG00000013509	CD274	chr2:73044620-73061206	0.720302	1.76308	-1.29143	5e-05
oar_circ_0010708	4.79989	0	4.4374	0.018742	novel_41	1874.61	712.587	0.78001	0.042054	ENSOART00000014691	ENSOARG00000013509	CD274	chr2:73044620-73061206	0.720302	1.76308	-1.29143	5e-05
oar_circ_0008471	11.6847	1.91058	2.3487	0.037774	novel_41	1874.61	712.587	0.78001	0.042054	ENSOART00000014691	ENSOARG00000013509	CD274	chr2:73044620-73061206	0.720302	1.76308	-1.29143	5e-05
oar_circ_0006713	0	4.22865	-3.9435	0.04032	novel_41	1874.61	712.587	0.78001	0.042054	ENSOART00000014691	ENSOARG00000013509	CD274	chr2:73044620-73061206	0.720302	1.76308	-1.29143	5e-05
oar_circ_0011854	36.3233	14.8669	1.2549	0.029076	novel_41	1874.61	712.587	0.78001	0.042054	ENSOART00000014691	ENSOARG00000013509	CD274	chr2:73044620-73061206	0.720302	1.76308	-1.29143	5e-05
oar_circ_0018797	4.52885	0	4.3453	0.022049	novel_41	1874.61	712.587	0.78001	0.042054	ENSOART00000014691	ENSOARG00000013509	CD274	chr2:73044620-73061206	0.720302	1.76308	-1.29143	5e-05
oar_circ_0018936	36.3804	73.7627	-0.9984	0.035351	novel_41	1874.61	712.587	0.78001	0.042054	ENSOART00000014691	ENSOARG00000013509	CD274	chr2:73044620-73061206	0.720302	1.76308	-1.29143	5e-05
oar_circ_0007430	3.00755	0	3.93	0.042072	novel_41	1874.61	712.587	0.78001	0.042054	ENSOART00000014691	ENSOARG00000013509	CD274	chr2:73044620-73061206	0.720302	1.76308	-1.29143	5e-05
oar_circ_0014171	5.11872	0	4.5649	0.014819	novel_41	1874.61	712.587	0.78001	0.042054	ENSOART00000014691	ENSOARG00000013509	CD274	chr2:73044620-73061206	0.720302	1.76308	-1.29143	5e-05
oar_circ_0015443	61.6562	120.058	-0.96506	0.036851	novel_41	1874.61	712.587	0.78001	0.042054	ENSOART00000014691	ENSOARG00000013509	CD274	chr2:73044620-73061206	0.720302	1.76308	-1.29143	5e-05
oar_circ_0020319	0	4.58359	-4.0567	0.03379	novel_41	1874.61	712.587	0.78001	0.042054	ENSOART00000014691	ENSOARG00000013509	CD274	chr2:73044620-73061206	0.720302	1.76308	-1.29143	5e-05
oar_circ_0001364	0	7.10198	-3.9081	0.046861	novel_41	1874.61	712.587	0.78001	0.042054	ENSOART00000014691	ENSOARG00000013509	CD274	chr2:73044620-73061206	0.720302	1.76308	-1.29143	5e-05
oar_circ_0004706	0	3.78411	-3.9389	0.039287	novel_41	1874.61	712.587	0.78001	0.042054	ENSOART00000014691	ENSOARG00000013509	CD274	chr2:73044620-73061206	0.720302	1.76308	-1.29143	5e-05
oar_circ_0010183	0	4.44224	-4.1861	0.026098	novel_41	1874.61	712.587	0.78001	0.042054	ENSOART00000014691	ENSOARG00000013509	CD274	chr2:73044620-73061206	0.720302	1.76308	-1.29143	5e-05
oar_circ_0007353	0	4.4412	-4.0258	0.035421	novel_41	1874.61	712.587	0.78001	0.042054	ENSOART00000014691	ENSOARG00000013509	CD274	chr2:73044620-73061206	0.720302	1.76308	-1.29143	5e-05
oar_circ_0005468	0	3.99867	-4.0185	0.034718	novel_41	1874.61	712.587	0.78001	0.042054	ENSOART00000014691	ENSOARG00000013509	CD274	chr2:73044620-73061206	0.720302	1.76308	-1.29143	5e-05
oar_circ_0002898	7.21175	26.3784	-1.7401	0.036174	novel_41	1874.61	712.587	0.78001	0.042054	ENSOART00000014691	ENSOARG00000013509	CD274	chr2:73044620-73061206	0.720302	1.76308	-1.29143	5e-05
oar_circ_0014102	52.7612	14.3587	1.8377	0.0092756	oar-miR-485-3p	21.7807	8.38943	0.76791	0.045882	ENSOART00000007539	ENSOARG00000006930	PLEKHH2	chr3:80434758-80527524	3.67952	1.58539	1.21468	5e-05
oar_circ_0014102	52.7612	14.3587	1.8377	0.0092756	oar-miR-485-3p	21.7807	8.38943	0.76791	0.045882	ENSOART00000015442	ENSOARG00000014180	SHISA3	chr6:61175008-61182556	0.869376	0.24733	1.81354	0.0002
oar_circ_0014102	52.7612	14.3587	1.8377	0.0092756	oar-miR-485-3p	21.7807	8.38943	0.76791	0.045882	ENSOART00000003121	ENSOARG00000002881	OAS1	JH922747.1:20-10196	1.61902	4.05832	-1.32576	5e-05
oar_circ_0016233	0	3.391	-3.8074	0.048004	oar-miR-485-3p	21.7807	8.38943	0.76791	0.045882	ENSOART00000007539	ENSOARG00000006930	PLEKHH2	chr3:80434758-80527524	3.67952	1.58539	1.21468	5e-05
oar_circ_0016233	0	3.391	-3.8074	0.048004	oar-miR-485-3p	21.7807	8.38943	0.76791	0.045882	ENSOART00000015442	ENSOARG00000014180	SHISA3	chr6:61175008-61182556	0.869376	0.24733	1.81354	0.0002
oar_circ_0016233	0	3.391	-3.8074	0.048004	oar-miR-485-3p	21.7807	8.38943	0.76791	0.045882	ENSOART00000003121	ENSOARG00000002881	OAS1	JH922747.1:20-10196	1.61902	4.05832	-1.32576	5e-05
oar_circ_0002513	0	4.09558	-3.9154	0.04203	oar-miR-485-3p	21.7807	8.38943	0.76791	0.045882	ENSOART00000007539	ENSOARG00000006930	PLEKHH2	chr3:80434758-80527524	3.67952	1.58539	1.21468	5e-05
oar_circ_0002513	0	4.09558	-3.9154	0.04203	oar-miR-485-3p	21.7807	8.38943	0.76791	0.045882	ENSOART00000015442	ENSOARG00000014180	SHISA3	chr6:61175008-61182556	0.869376	0.24733	1.81354	0.0002
oar_circ_0002513	0	4.09558	-3.9154	0.04203	oar-miR-485-3p	21.7807	8.38943	0.76791	0.045882	ENSOART00000003121	ENSOARG00000002881	OAS1	JH922747.1:20-10196	1.61902	4.05832	-1.32576	5e-05
oar_circ_0013135	0	5.10037	-4.3781	0.018582	oar-miR-485-3p	21.7807	8.38943	0.76791	0.045882	ENSOART00000007539	ENSOARG00000006930	PLEKHH2	chr3:80434758-80527524	3.67952	1.58539	1.21468	5e-05
oar_circ_0013135	0	5.10037	-4.3781	0.018582	oar-miR-485-3p	21.7807	8.38943	0.76791	0.045882	ENSOART00000015442	ENSOARG00000014180	SHISA3	chr6:61175008-61182556	0.869376	0.24733	1.81354	0.0002
oar_circ_0013135	0	5.10037	-4.3781	0.018582	oar-miR-485-3p	21.7807	8.38943	0.76791	0.045882	ENSOART00000003121	ENSOARG00000002881	OAS1	JH922747.1:20-10196	1.61902	4.05832	-1.32576	5e-05
oar_circ_0016534	15.4465	1.09768	3.4212	0.0049927	oar-miR-485-3p	21.7807	8.38943	0.76791	0.045882	ENSOART00000007539	ENSOARG00000006930	PLEKHH2	chr3:80434758-80527524	3.67952	1.58539	1.21468	5e-05
oar_circ_0016534	15.4465	1.09768	3.4212	0.0049927	oar-miR-485-3p	21.7807	8.38943	0.76791	0.045882	ENSOART00000015442	ENSOARG00000014180	SHISA3	chr6:61175008-61182556	0.869376	0.24733	1.81354	0.0002
oar_circ_0016534	15.4465	1.09768	3.4212	0.0049927	oar-miR-485-3p	21.7807	8.38943	0.76791	0.045882	ENSOART00000003121	ENSOARG00000002881	OAS1	JH922747.1:20-10196	1.61902	4.05832	-1.32576	5e-05
oar_circ_0015446	0	8.89782	-5.1734	0.0033411	oar-miR-485-3p	21.7807	8.38943	0.76791	0.045882	ENSOART00000007539	ENSOARG00000006930	PLEKHH2	chr3:80434758-80527524	3.67952	1.58539	1.21468	5e-05
oar_circ_0015446	0	8.89782	-5.1734	0.0033411	oar-miR-485-3p	21.7807	8.38943	0.76791	0.045882	ENSOART00000015442	ENSOARG00000014180	SHISA3	chr6:61175008-61182556	0.869376	0.24733	1.81354	0.0002
oar_circ_0015446	0	8.89782	-5.1734	0.0033411	oar-miR-485-3p	21.7807	8.38943	0.76791	0.045882	ENSOART00000003121	ENSOARG00000002881	OAS1	JH922747.1:20-10196	1.61902	4.05832	-1.32576	5e-05
oar_circ_0014051	6.35959	0.406449	3.1328	0.035831	oar-miR-485-3p	21.7807	8.38943	0.76791	0.045882	ENSOART00000007539	ENSOARG00000006930	PLEKHH2	chr3:80434758-80527524	3.67952	1.58539	1.21468	5e-05
oar_circ_0014051	6.35959	0.406449	3.1328	0.035831	oar-miR-485-3p	21.7807	8.38943	0.76791	0.045882	ENSOART00000015442	ENSOARG00000014180	SHISA3	chr6:61175008-61182556	0.869376	0.24733	1.81354	0.0002
oar_circ_0014051	6.35959	0.406449	3.1328	0.035831	oar-miR-485-3p	21.7807	8.38943	0.76791	0.045882	ENSOART00000003121	ENSOARG00000002881	OAS1	JH922747.1:20-10196	1.61902	4.05832	-1.32576	5e-05
oar_circ_0014863	3.75537	0	4.1181	0.03221	oar-miR-485-3p	21.7807	8.38943	0.76791	0.045882	ENSOART00000007539	ENSOARG00000006930	PLEKHH2	chr3:80434758-80527524	3.67952	1.58539	1.21468	5e-05
oar_circ_0014863	3.75537	0	4.1181	0.03221	oar-miR-485-3p	21.7807	8.38943	0.76791	0.045882	ENSOART00000015442	ENSOARG00000014180	SHISA3	chr6:61175008-61182556	0.869376	0.24733	1.81354	0.0002
oar_circ_0014863	3.75537	0	4.1181	0.03221	oar-miR-485-3p	21.7807	8.38943	0.76791	0.045882	ENSOART00000003121	ENSOARG00000002881	OAS1	JH922747.1:20-10196	1.61902	4.05832	-1.32576	5e-05
oar_circ_0015621	5.68751	0	4.708	0.011192	oar-miR-485-3p	21.7807	8.38943	0.76791	0.045882	ENSOART00000007539	ENSOARG00000006930	PLEKHH2	chr3:80434758-80527524	3.67952	1.58539	1.21468	5e-05
oar_circ_0015621	5.68751	0	4.708	0.011192	oar-miR-485-3p	21.7807	8.38943	0.76791	0.045882	ENSOART00000015442	ENSOARG00000014180	SHISA3	chr6:61175008-61182556	0.869376	0.24733	1.81354	0.0002
oar_circ_0015621	5.68751	0	4.708	0.011192	oar-miR-485-3p	21.7807	8.38943	0.76791	0.045882	ENSOART00000003121	ENSOARG00000002881	OAS1	JH922747.1:20-10196	1.61902	4.05832	-1.32576	5e-05
oar_circ_0000690	0	3.80782	-3.9624	0.037838	oar-miR-485-3p	21.7807	8.38943	0.76791	0.045882	ENSOART00000007539	ENSOARG00000006930	PLEKHH2	chr3:80434758-80527524	3.67952	1.58539	1.21468	5e-05
oar_circ_0000690	0	3.80782	-3.9624	0.037838	oar-miR-485-3p	21.7807	8.38943	0.76791	0.045882	ENSOART00000015442	ENSOARG00000014180	SHISA3	chr6:61175008-61182556	0.869376	0.24733	1.81354	0.0002
oar_circ_0000690	0	3.80782	-3.9624	0.037838	oar-miR-485-3p	21.7807	8.38943	0.76791	0.045882	ENSOART00000003121	ENSOARG00000002881	OAS1	JH922747.1:20-10196	1.61902	4.05832	-1.32576	5e-05
oar_circ_0013218	0	4.97774	-4.3302	0.020215	oar-miR-485-3p	21.7807	8.38943	0.76791	0.045882	ENSOART00000007539	ENSOARG00000006930	PLEKHH2	chr3:80434758-80527524	3.67952	1.58539	1.21468	5e-05
oar_circ_0013218	0	4.97774	-4.3302	0.020215	oar-miR-485-3p	21.7807	8.38943	0.76791	0.045882	ENSOART00000015442	ENSOARG00000014180	SHISA3	chr6:61175008-61182556	0.869376	0.24733	1.81354	0.0002
oar_circ_0013218	0	4.97774	-4.3302	0.020215	oar-miR-485-3p	21.7807	8.38943	0.76791	0.045882	ENSOART00000003121	ENSOARG00000002881	OAS1	JH922747.1:20-10196	1.61902	4.05832	-1.32576	5e-05
oar_circ_0000377	0	4.8106	-4.2976	0.021379	oar-miR-485-3p	21.7807	8.38943	0.76791	0.045882	ENSOART00000007539	ENSOARG00000006930	PLEKHH2	chr3:80434758-80527524	3.67952	1.58539	1.21468	5e-05
oar_circ_0000377	0	4.8106	-4.2976	0.021379	oar-miR-485-3p	21.7807	8.38943	0.76791	0.045882	ENSOART00000015442	ENSOARG00000014180	SHISA3	chr6:61175008-61182556	0.869376	0.24733	1.81354	0.0002
oar_circ_0000377	0	4.8106	-4.2976	0.021379	oar-miR-485-3p	21.7807	8.38943	0.76791	0.045882	ENSOART00000003121	ENSOARG00000002881	OAS1	JH922747.1:20-10196	1.61902	4.05832	-1.32576	5e-05
oar_circ_0016124	7.60984	0	5.0949	0.0049704	oar-miR-485-3p	21.7807	8.38943	0.76791	0.045882	ENSOART00000007539	ENSOARG00000006930	PLEKHH2	chr3:80434758-80527524	3.67952	1.58539	1.21468	5e-05
oar_circ_0016124	7.60984	0	5.0949	0.0049704	oar-miR-485-3p	21.7807	8.38943	0.76791	0.045882	ENSOART00000015442	ENSOARG00000014180	SHISA3	chr6:61175008-61182556	0.869376	0.24733	1.81354	0.0002
oar_circ_0016124	7.60984	0	5.0949	0.0049704	oar-miR-485-3p	21.7807	8.38943	0.76791	0.045882	ENSOART00000003121	ENSOARG00000002881	OAS1	JH922747.1:20-10196	1.61902	4.05832	-1.32576	5e-05
oar_circ_0004184	0	6.0072	-4.6238	0.01145	oar-miR-485-3p	21.7807	8.38943	0.76791	0.045882	ENSOART00000007539	ENSOARG00000006930	PLEKHH2	chr3:80434758-80527524	3.67952	1.58539	1.21468	5e-05
oar_circ_0004184	0	6.0072	-4.6238	0.01145	oar-miR-485-3p	21.7807	8.38943	0.76791	0.045882	ENSOART00000015442	ENSOARG00000014180	SHISA3	chr6:61175008-61182556	0.869376	0.24733	1.81354	0.0002
oar_circ_0004184	0	6.0072	-4.6238	0.01145	oar-miR-485-3p	21.7807	8.38943	0.76791	0.045882	ENSOART00000003121	ENSOARG00000002881	OAS1	JH922747.1:20-10196	1.61902	4.05832	-1.32576	5e-05
oar_circ_0014995	0	4.72702	-4.2758	0.022237	oar-miR-485-3p	21.7807	8.38943	0.76791	0.045882	ENSOART00000007539	ENSOARG00000006930	PLEKHH2	chr3:80434758-80527524	3.67952	1.58539	1.21468	5e-05
oar_circ_0014995	0	4.72702	-4.2758	0.022237	oar-miR-485-3p	21.7807	8.38943	0.76791	0.045882	ENSOART00000015442	ENSOARG00000014180	SHISA3	chr6:61175008-61182556	0.869376	0.24733	1.81354	0.0002
oar_circ_0014995	0	4.72702	-4.2758	0.022237	oar-miR-485-3p	21.7807	8.38943	0.76791	0.045882	ENSOART00000003121	ENSOARG00000002881	OAS1	JH922747.1:20-10196	1.61902	4.05832	-1.32576	5e-05
oar_circ_0018445	3.50185	0	3.9562	0.04147	oar-miR-485-3p	21.7807	8.38943	0.76791	0.045882	ENSOART00000007539	ENSOARG00000006930	PLEKHH2	chr3:80434758-80527524	3.67952	1.58539	1.21468	5e-05
oar_circ_0018445	3.50185	0	3.9562	0.04147	oar-miR-485-3p	21.7807	8.38943	0.76791	0.045882	ENSOART00000015442	ENSOARG00000014180	SHISA3	chr6:61175008-61182556	0.869376	0.24733	1.81354	0.0002
oar_circ_0018445	3.50185	0	3.9562	0.04147	oar-miR-485-3p	21.7807	8.38943	0.76791	0.045882	ENSOART00000003121	ENSOARG00000002881	OAS1	JH922747.1:20-10196	1.61902	4.05832	-1.32576	5e-05
oar_circ_0003039	0	11.6856	-5.5293	0.0013245	oar-miR-485-3p	21.7807	8.38943	0.76791	0.045882	ENSOART00000007539	ENSOARG00000006930	PLEKHH2	chr3:80434758-80527524	3.67952	1.58539	1.21468	5e-05
oar_circ_0003039	0	11.6856	-5.5293	0.0013245	oar-miR-485-3p	21.7807	8.38943	0.76791	0.045882	ENSOART00000015442	ENSOARG00000014180	SHISA3	chr6:61175008-61182556	0.869376	0.24733	1.81354	0.0002
oar_circ_0003039	0	11.6856	-5.5293	0.0013245	oar-miR-485-3p	21.7807	8.38943	0.76791	0.045882	ENSOART00000003121	ENSOARG00000002881	OAS1	JH922747.1:20-10196	1.61902	4.05832	-1.32576	5e-05
oar_circ_0004782	0	4.10997	-4.0497	0.03319	oar-miR-485-3p	21.7807	8.38943	0.76791	0.045882	ENSOART00000007539	ENSOARG00000006930	PLEKHH2	chr3:80434758-80527524	3.67952	1.58539	1.21468	5e-05
oar_circ_0004782	0	4.10997	-4.0497	0.03319	oar-miR-485-3p	21.7807	8.38943	0.76791	0.045882	ENSOART00000015442	ENSOARG00000014180	SHISA3	chr6:61175008-61182556	0.869376	0.24733	1.81354	0.0002
oar_circ_0004782	0	4.10997	-4.0497	0.03319	oar-miR-485-3p	21.7807	8.38943	0.76791	0.045882	ENSOART00000003121	ENSOARG00000002881	OAS1	JH922747.1:20-10196	1.61902	4.05832	-1.32576	5e-05
oar_circ_0006490	0	12.9171	-4.4663	0.020818	oar-miR-485-3p	21.7807	8.38943	0.76791	0.045882	ENSOART00000007539	ENSOARG00000006930	PLEKHH2	chr3:80434758-80527524	3.67952	1.58539	1.21468	5e-05
oar_circ_0006490	0	12.9171	-4.4663	0.020818	oar-miR-485-3p	21.7807	8.38943	0.76791	0.045882	ENSOART00000015442	ENSOARG00000014180	SHISA3	chr6:61175008-61182556	0.869376	0.24733	1.81354	0.0002
oar_circ_0006490	0	12.9171	-4.4663	0.020818	oar-miR-485-3p	21.7807	8.38943	0.76791	0.045882	ENSOART00000003121	ENSOARG00000002881	OAS1	JH922747.1:20-10196	1.61902	4.05832	-1.32576	5e-05
oar_circ_0006795	8.21891	0	5.4424	0.0018811	oar-miR-485-3p	21.7807	8.38943	0.76791	0.045882	ENSOART00000007539	ENSOARG00000006930	PLEKHH2	chr3:80434758-80527524	3.67952	1.58539	1.21468	5e-05
oar_circ_0006795	8.21891	0	5.4424	0.0018811	oar-miR-485-3p	21.7807	8.38943	0.76791	0.045882	ENSOART00000015442	ENSOARG00000014180	SHISA3	chr6:61175008-61182556	0.869376	0.24733	1.81354	0.0002
oar_circ_0006795	8.21891	0	5.4424	0.0018811	oar-miR-485-3p	21.7807	8.38943	0.76791	0.045882	ENSOART00000003121	ENSOARG00000002881	OAS1	JH922747.1:20-10196	1.61902	4.05832	-1.32576	5e-05
oar_circ_0009617	0	4.35963	-4.0092	0.036346	oar-miR-485-3p	21.7807	8.38943	0.76791	0.045882	ENSOART00000007539	ENSOARG00000006930	PLEKHH2	chr3:80434758-80527524	3.67952	1.58539	1.21468	5e-05
oar_circ_0009617	0	4.35963	-4.0092	0.036346	oar-miR-485-3p	21.7807	8.38943	0.76791	0.045882	ENSOART00000015442	ENSOARG00000014180	SHISA3	chr6:61175008-61182556	0.869376	0.24733	1.81354	0.0002
oar_circ_0009617	0	4.35963	-4.0092	0.036346	oar-miR-485-3p	21.7807	8.38943	0.76791	0.045882	ENSOART00000003121	ENSOARG00000002881	OAS1	JH922747.1:20-10196	1.61902	4.05832	-1.32576	5e-05
oar_circ_0003667	7.00601	0.406449	3.2227	0.037955	oar-miR-485-3p	21.7807	8.38943	0.76791	0.045882	ENSOART00000007539	ENSOARG00000006930	PLEKHH2	chr3:80434758-80527524	3.67952	1.58539	1.21468	5e-05
oar_circ_0003667	7.00601	0.406449	3.2227	0.037955	oar-miR-485-3p	21.7807	8.38943	0.76791	0.045882	ENSOART00000015442	ENSOARG00000014180	SHISA3	chr6:61175008-61182556	0.869376	0.24733	1.81354	0.0002
oar_circ_0003667	7.00601	0.406449	3.2227	0.037955	oar-miR-485-3p	21.7807	8.38943	0.76791	0.045882	ENSOART00000003121	ENSOARG00000002881	OAS1	JH922747.1:20-10196	1.61902	4.05832	-1.32576	5e-05
oar_circ_0005683	0	5.03656	-4.3401	0.019899	oar-miR-485-3p	21.7807	8.38943	0.76791	0.045882	ENSOART00000007539	ENSOARG00000006930	PLEKHH2	chr3:80434758-80527524	3.67952	1.58539	1.21468	5e-05
oar_circ_0005683	0	5.03656	-4.3401	0.019899	oar-miR-485-3p	21.7807	8.38943	0.76791	0.045882	ENSOART00000015442	ENSOARG00000014180	SHISA3	chr6:61175008-61182556	0.869376	0.24733	1.81354	0.0002
oar_circ_0005683	0	5.03656	-4.3401	0.019899	oar-miR-485-3p	21.7807	8.38943	0.76791	0.045882	ENSOART00000003121	ENSOARG00000002881	OAS1	JH922747.1:20-10196	1.61902	4.05832	-1.32576	5e-05
oar_circ_0002240	0	3.95222	-4.0268	0.034045	oar-miR-485-3p	21.7807	8.38943	0.76791	0.045882	ENSOART00000007539	ENSOARG00000006930	PLEKHH2	chr3:80434758-80527524	3.67952	1.58539	1.21468	5e-05
oar_circ_0002240	0	3.95222	-4.0268	0.034045	oar-miR-485-3p	21.7807	8.38943	0.76791	0.045882	ENSOART00000015442	ENSOARG00000014180	SHISA3	chr6:61175008-61182556	0.869376	0.24733	1.81354	0.0002
oar_circ_0002240	0	3.95222	-4.0268	0.034045	oar-miR-485-3p	21.7807	8.38943	0.76791	0.045882	ENSOART00000003121	ENSOARG00000002881	OAS1	JH922747.1:20-10196	1.61902	4.05832	-1.32576	5e-05
oar_circ_0010708	4.79989	0	4.4374	0.018742	oar-miR-485-3p	21.7807	8.38943	0.76791	0.045882	ENSOART00000007539	ENSOARG00000006930	PLEKHH2	chr3:80434758-80527524	3.67952	1.58539	1.21468	5e-05
oar_circ_0010708	4.79989	0	4.4374	0.018742	oar-miR-485-3p	21.7807	8.38943	0.76791	0.045882	ENSOART00000015442	ENSOARG00000014180	SHISA3	chr6:61175008-61182556	0.869376	0.24733	1.81354	0.0002
oar_circ_0010708	4.79989	0	4.4374	0.018742	oar-miR-485-3p	21.7807	8.38943	0.76791	0.045882	ENSOART00000003121	ENSOARG00000002881	OAS1	JH922747.1:20-10196	1.61902	4.05832	-1.32576	5e-05
oar_circ_0006835	3.38062	0	3.8969	0.04537	oar-miR-485-3p	21.7807	8.38943	0.76791	0.045882	ENSOART00000007539	ENSOARG00000006930	PLEKHH2	chr3:80434758-80527524	3.67952	1.58539	1.21468	5e-05
oar_circ_0006835	3.38062	0	3.8969	0.04537	oar-miR-485-3p	21.7807	8.38943	0.76791	0.045882	ENSOART00000015442	ENSOARG00000014180	SHISA3	chr6:61175008-61182556	0.869376	0.24733	1.81354	0.0002
oar_circ_0006835	3.38062	0	3.8969	0.04537	oar-miR-485-3p	21.7807	8.38943	0.76791	0.045882	ENSOART00000003121	ENSOARG00000002881	OAS1	JH922747.1:20-10196	1.61902	4.05832	-1.32576	5e-05
oar_circ_0006455	5.43693	0	4.6825	0.01175	oar-miR-485-3p	21.7807	8.38943	0.76791	0.045882	ENSOART00000007539	ENSOARG00000006930	PLEKHH2	chr3:80434758-80527524	3.67952	1.58539	1.21468	5e-05
oar_circ_0006455	5.43693	0	4.6825	0.01175	oar-miR-485-3p	21.7807	8.38943	0.76791	0.045882	ENSOART00000015442	ENSOARG00000014180	SHISA3	chr6:61175008-61182556	0.869376	0.24733	1.81354	0.0002
oar_circ_0006455	5.43693	0	4.6825	0.01175	oar-miR-485-3p	21.7807	8.38943	0.76791	0.045882	ENSOART00000003121	ENSOARG00000002881	OAS1	JH922747.1:20-10196	1.61902	4.05832	-1.32576	5e-05
oar_circ_0009103	11.2901	0	4.6758	0.014976	oar-miR-485-3p	21.7807	8.38943	0.76791	0.045882	ENSOART00000007539	ENSOARG00000006930	PLEKHH2	chr3:80434758-80527524	3.67952	1.58539	1.21468	5e-05
oar_circ_0009103	11.2901	0	4.6758	0.014976	oar-miR-485-3p	21.7807	8.38943	0.76791	0.045882	ENSOART00000015442	ENSOARG00000014180	SHISA3	chr6:61175008-61182556	0.869376	0.24733	1.81354	0.0002
oar_circ_0009103	11.2901	0	4.6758	0.014976	oar-miR-485-3p	21.7807	8.38943	0.76791	0.045882	ENSOART00000003121	ENSOARG00000002881	OAS1	JH922747.1:20-10196	1.61902	4.05832	-1.32576	5e-05
oar_circ_0014445	0	3.60459	-3.8753	0.043407	oar-miR-485-3p	21.7807	8.38943	0.76791	0.045882	ENSOART00000007539	ENSOARG00000006930	PLEKHH2	chr3:80434758-80527524	3.67952	1.58539	1.21468	5e-05
oar_circ_0014445	0	3.60459	-3.8753	0.043407	oar-miR-485-3p	21.7807	8.38943	0.76791	0.045882	ENSOART00000015442	ENSOARG00000014180	SHISA3	chr6:61175008-61182556	0.869376	0.24733	1.81354	0.0002
oar_circ_0014445	0	3.60459	-3.8753	0.043407	oar-miR-485-3p	21.7807	8.38943	0.76791	0.045882	ENSOART00000003121	ENSOARG00000002881	OAS1	JH922747.1:20-10196	1.61902	4.05832	-1.32576	5e-05
oar_circ_0009299	0	5.69171	-4.3384	0.021002	oar-miR-485-3p	21.7807	8.38943	0.76791	0.045882	ENSOART00000007539	ENSOARG00000006930	PLEKHH2	chr3:80434758-80527524	3.67952	1.58539	1.21468	5e-05
oar_circ_0009299	0	5.69171	-4.3384	0.021002	oar-miR-485-3p	21.7807	8.38943	0.76791	0.045882	ENSOART00000015442	ENSOARG00000014180	SHISA3	chr6:61175008-61182556	0.869376	0.24733	1.81354	0.0002
oar_circ_0009299	0	5.69171	-4.3384	0.021002	oar-miR-485-3p	21.7807	8.38943	0.76791	0.045882	ENSOART00000003121	ENSOARG00000002881	OAS1	JH922747.1:20-10196	1.61902	4.05832	-1.32576	5e-05
oar_circ_0008387	0	7.35753	-4.7505	0.0094743	oar-miR-485-3p	21.7807	8.38943	0.76791	0.045882	ENSOART00000007539	ENSOARG00000006930	PLEKHH2	chr3:80434758-80527524	3.67952	1.58539	1.21468	5e-05
oar_circ_0008387	0	7.35753	-4.7505	0.0094743	oar-miR-485-3p	21.7807	8.38943	0.76791	0.045882	ENSOART00000015442	ENSOARG00000014180	SHISA3	chr6:61175008-61182556	0.869376	0.24733	1.81354	0.0002
oar_circ_0008387	0	7.35753	-4.7505	0.0094743	oar-miR-485-3p	21.7807	8.38943	0.76791	0.045882	ENSOART00000003121	ENSOARG00000002881	OAS1	JH922747.1:20-10196	1.61902	4.05832	-1.32576	5e-05
oar_circ_0005254	0	4.74976	-4.2432	0.023781	oar-miR-485-3p	21.7807	8.38943	0.76791	0.045882	ENSOART00000007539	ENSOARG00000006930	PLEKHH2	chr3:80434758-80527524	3.67952	1.58539	1.21468	5e-05
oar_circ_0005254	0	4.74976	-4.2432	0.023781	oar-miR-485-3p	21.7807	8.38943	0.76791	0.045882	ENSOART00000015442	ENSOARG00000014180	SHISA3	chr6:61175008-61182556	0.869376	0.24733	1.81354	0.0002
oar_circ_0005254	0	4.74976	-4.2432	0.023781	oar-miR-485-3p	21.7807	8.38943	0.76791	0.045882	ENSOART00000003121	ENSOARG00000002881	OAS1	JH922747.1:20-10196	1.61902	4.05832	-1.32576	5e-05
oar_circ_0014171	5.11872	0	4.5649	0.014819	oar-miR-485-3p	21.7807	8.38943	0.76791	0.045882	ENSOART00000007539	ENSOARG00000006930	PLEKHH2	chr3:80434758-80527524	3.67952	1.58539	1.21468	5e-05
oar_circ_0014171	5.11872	0	4.5649	0.014819	oar-miR-485-3p	21.7807	8.38943	0.76791	0.045882	ENSOART00000015442	ENSOARG00000014180	SHISA3	chr6:61175008-61182556	0.869376	0.24733	1.81354	0.0002
oar_circ_0014171	5.11872	0	4.5649	0.014819	oar-miR-485-3p	21.7807	8.38943	0.76791	0.045882	ENSOART00000003121	ENSOARG00000002881	OAS1	JH922747.1:20-10196	1.61902	4.05832	-1.32576	5e-05
oar_circ_0020319	0	4.58359	-4.0567	0.03379	oar-miR-485-3p	21.7807	8.38943	0.76791	0.045882	ENSOART00000007539	ENSOARG00000006930	PLEKHH2	chr3:80434758-80527524	3.67952	1.58539	1.21468	5e-05
oar_circ_0020319	0	4.58359	-4.0567	0.03379	oar-miR-485-3p	21.7807	8.38943	0.76791	0.045882	ENSOART00000015442	ENSOARG00000014180	SHISA3	chr6:61175008-61182556	0.869376	0.24733	1.81354	0.0002
oar_circ_0020319	0	4.58359	-4.0567	0.03379	oar-miR-485-3p	21.7807	8.38943	0.76791	0.045882	ENSOART00000003121	ENSOARG00000002881	OAS1	JH922747.1:20-10196	1.61902	4.05832	-1.32576	5e-05
oar_circ_0001364	0	7.10198	-3.9081	0.046861	oar-miR-485-3p	21.7807	8.38943	0.76791	0.045882	ENSOART00000007539	ENSOARG00000006930	PLEKHH2	chr3:80434758-80527524	3.67952	1.58539	1.21468	5e-05
oar_circ_0001364	0	7.10198	-3.9081	0.046861	oar-miR-485-3p	21.7807	8.38943	0.76791	0.045882	ENSOART00000015442	ENSOARG00000014180	SHISA3	chr6:61175008-61182556	0.869376	0.24733	1.81354	0.0002
oar_circ_0001364	0	7.10198	-3.9081	0.046861	oar-miR-485-3p	21.7807	8.38943	0.76791	0.045882	ENSOART00000003121	ENSOARG00000002881	OAS1	JH922747.1:20-10196	1.61902	4.05832	-1.32576	5e-05
oar_circ_0002898	7.21175	26.3784	-1.7401	0.036174	oar-miR-485-3p	21.7807	8.38943	0.76791	0.045882	ENSOART00000007539	ENSOARG00000006930	PLEKHH2	chr3:80434758-80527524	3.67952	1.58539	1.21468	5e-05
oar_circ_0002898	7.21175	26.3784	-1.7401	0.036174	oar-miR-485-3p	21.7807	8.38943	0.76791	0.045882	ENSOART00000015442	ENSOARG00000014180	SHISA3	chr6:61175008-61182556	0.869376	0.24733	1.81354	0.0002
oar_circ_0002898	7.21175	26.3784	-1.7401	0.036174	oar-miR-485-3p	21.7807	8.38943	0.76791	0.045882	ENSOART00000003121	ENSOARG00000002881	OAS1	JH922747.1:20-10196	1.61902	4.05832	-1.32576	5e-05
oar_circ_0007353	0	4.4412	-4.0258	0.035421	oar-miR-485-3p	21.7807	8.38943	0.76791	0.045882	ENSOART00000007539	ENSOARG00000006930	PLEKHH2	chr3:80434758-80527524	3.67952	1.58539	1.21468	5e-05
oar_circ_0007353	0	4.4412	-4.0258	0.035421	oar-miR-485-3p	21.7807	8.38943	0.76791	0.045882	ENSOART00000015442	ENSOARG00000014180	SHISA3	chr6:61175008-61182556	0.869376	0.24733	1.81354	0.0002
oar_circ_0007353	0	4.4412	-4.0258	0.035421	oar-miR-485-3p	21.7807	8.38943	0.76791	0.045882	ENSOART00000003121	ENSOARG00000002881	OAS1	JH922747.1:20-10196	1.61902	4.05832	-1.32576	5e-05
oar_circ_0005468	0	3.99867	-4.0185	0.034718	oar-miR-485-3p	21.7807	8.38943	0.76791	0.045882	ENSOART00000007539	ENSOARG00000006930	PLEKHH2	chr3:80434758-80527524	3.67952	1.58539	1.21468	5e-05
oar_circ_0005468	0	3.99867	-4.0185	0.034718	oar-miR-485-3p	21.7807	8.38943	0.76791	0.045882	ENSOART00000015442	ENSOARG00000014180	SHISA3	chr6:61175008-61182556	0.869376	0.24733	1.81354	0.0002
oar_circ_0005468	0	3.99867	-4.0185	0.034718	oar-miR-485-3p	21.7807	8.38943	0.76791	0.045882	ENSOART00000003121	ENSOARG00000002881	OAS1	JH922747.1:20-10196	1.61902	4.05832	-1.32576	5e-05
oar_circ_0004706	0	3.78411	-3.9389	0.039287	oar-miR-485-3p	21.7807	8.38943	0.76791	0.045882	ENSOART00000007539	ENSOARG00000006930	PLEKHH2	chr3:80434758-80527524	3.67952	1.58539	1.21468	5e-05
oar_circ_0004706	0	3.78411	-3.9389	0.039287	oar-miR-485-3p	21.7807	8.38943	0.76791	0.045882	ENSOART00000015442	ENSOARG00000014180	SHISA3	chr6:61175008-61182556	0.869376	0.24733	1.81354	0.0002
oar_circ_0004706	0	3.78411	-3.9389	0.039287	oar-miR-485-3p	21.7807	8.38943	0.76791	0.045882	ENSOART00000003121	ENSOARG00000002881	OAS1	JH922747.1:20-10196	1.61902	4.05832	-1.32576	5e-05
oar_circ_0008471	11.6847	1.91058	2.3487	0.037774	oar-miR-485-3p	21.7807	8.38943	0.76791	0.045882	ENSOART00000007539	ENSOARG00000006930	PLEKHH2	chr3:80434758-80527524	3.67952	1.58539	1.21468	5e-05
oar_circ_0008471	11.6847	1.91058	2.3487	0.037774	oar-miR-485-3p	21.7807	8.38943	0.76791	0.045882	ENSOART00000015442	ENSOARG00000014180	SHISA3	chr6:61175008-61182556	0.869376	0.24733	1.81354	0.0002
oar_circ_0008471	11.6847	1.91058	2.3487	0.037774	oar-miR-485-3p	21.7807	8.38943	0.76791	0.045882	ENSOART00000003121	ENSOARG00000002881	OAS1	JH922747.1:20-10196	1.61902	4.05832	-1.32576	5e-05
oar_circ_0006713	0	4.22865	-3.9435	0.04032	oar-miR-485-3p	21.7807	8.38943	0.76791	0.045882	ENSOART00000007539	ENSOARG00000006930	PLEKHH2	chr3:80434758-80527524	3.67952	1.58539	1.21468	5e-05
oar_circ_0006713	0	4.22865	-3.9435	0.04032	oar-miR-485-3p	21.7807	8.38943	0.76791	0.045882	ENSOART00000015442	ENSOARG00000014180	SHISA3	chr6:61175008-61182556	0.869376	0.24733	1.81354	0.0002
oar_circ_0006713	0	4.22865	-3.9435	0.04032	oar-miR-485-3p	21.7807	8.38943	0.76791	0.045882	ENSOART00000003121	ENSOARG00000002881	OAS1	JH922747.1:20-10196	1.61902	4.05832	-1.32576	5e-05
oar_circ_0018607	0	3.45184	-3.8183	0.047406	oar-miR-485-3p	21.7807	8.38943	0.76791	0.045882	ENSOART00000007539	ENSOARG00000006930	PLEKHH2	chr3:80434758-80527524	3.67952	1.58539	1.21468	5e-05
oar_circ_0018607	0	3.45184	-3.8183	0.047406	oar-miR-485-3p	21.7807	8.38943	0.76791	0.045882	ENSOART00000015442	ENSOARG00000014180	SHISA3	chr6:61175008-61182556	0.869376	0.24733	1.81354	0.0002
oar_circ_0018607	0	3.45184	-3.8183	0.047406	oar-miR-485-3p	21.7807	8.38943	0.76791	0.045882	ENSOART00000003121	ENSOARG00000002881	OAS1	JH922747.1:20-10196	1.61902	4.05832	-1.32576	5e-05
oar_circ_0019135	3.33452	0	3.9075	0.044583	oar-miR-485-3p	21.7807	8.38943	0.76791	0.045882	ENSOART00000007539	ENSOARG00000006930	PLEKHH2	chr3:80434758-80527524	3.67952	1.58539	1.21468	5e-05
oar_circ_0019135	3.33452	0	3.9075	0.044583	oar-miR-485-3p	21.7807	8.38943	0.76791	0.045882	ENSOART00000015442	ENSOARG00000014180	SHISA3	chr6:61175008-61182556	0.869376	0.24733	1.81354	0.0002
oar_circ_0019135	3.33452	0	3.9075	0.044583	oar-miR-485-3p	21.7807	8.38943	0.76791	0.045882	ENSOART00000003121	ENSOARG00000002881	OAS1	JH922747.1:20-10196	1.61902	4.05832	-1.32576	5e-05
oar_circ_0018797	4.52885	0	4.3453	0.022049	oar-miR-485-3p	21.7807	8.38943	0.76791	0.045882	ENSOART00000007539	ENSOARG00000006930	PLEKHH2	chr3:80434758-80527524	3.67952	1.58539	1.21468	5e-05
oar_circ_0018797	4.52885	0	4.3453	0.022049	oar-miR-485-3p	21.7807	8.38943	0.76791	0.045882	ENSOART00000015442	ENSOARG00000014180	SHISA3	chr6:61175008-61182556	0.869376	0.24733	1.81354	0.0002
oar_circ_0018797	4.52885	0	4.3453	0.022049	oar-miR-485-3p	21.7807	8.38943	0.76791	0.045882	ENSOART00000003121	ENSOARG00000002881	OAS1	JH922747.1:20-10196	1.61902	4.05832	-1.32576	5e-05
oar_circ_0007685	0	5.93303	-4.5963	0.012076	oar-miR-485-3p	21.7807	8.38943	0.76791	0.045882	ENSOART00000007539	ENSOARG00000006930	PLEKHH2	chr3:80434758-80527524	3.67952	1.58539	1.21468	5e-05
oar_circ_0007685	0	5.93303	-4.5963	0.012076	oar-miR-485-3p	21.7807	8.38943	0.76791	0.045882	ENSOART00000015442	ENSOARG00000014180	SHISA3	chr6:61175008-61182556	0.869376	0.24733	1.81354	0.0002
oar_circ_0007685	0	5.93303	-4.5963	0.012076	oar-miR-485-3p	21.7807	8.38943	0.76791	0.045882	ENSOART00000003121	ENSOARG00000002881	OAS1	JH922747.1:20-10196	1.61902	4.05832	-1.32576	5e-05
oar_circ_0007946	4.18436	0	4.4329	0.01806	oar-miR-485-3p	21.7807	8.38943	0.76791	0.045882	ENSOART00000007539	ENSOARG00000006930	PLEKHH2	chr3:80434758-80527524	3.67952	1.58539	1.21468	5e-05
oar_circ_0007946	4.18436	0	4.4329	0.01806	oar-miR-485-3p	21.7807	8.38943	0.76791	0.045882	ENSOART00000015442	ENSOARG00000014180	SHISA3	chr6:61175008-61182556	0.869376	0.24733	1.81354	0.0002
oar_circ_0007946	4.18436	0	4.4329	0.01806	oar-miR-485-3p	21.7807	8.38943	0.76791	0.045882	ENSOART00000003121	ENSOARG00000002881	OAS1	JH922747.1:20-10196	1.61902	4.05832	-1.32576	5e-05
oar_circ_0015657	0	4.51239	-4.0421	0.034545	oar-miR-485-3p	21.7807	8.38943	0.76791	0.045882	ENSOART00000007539	ENSOARG00000006930	PLEKHH2	chr3:80434758-80527524	3.67952	1.58539	1.21468	5e-05
oar_circ_0015657	0	4.51239	-4.0421	0.034545	oar-miR-485-3p	21.7807	8.38943	0.76791	0.045882	ENSOART00000015442	ENSOARG00000014180	SHISA3	chr6:61175008-61182556	0.869376	0.24733	1.81354	0.0002
oar_circ_0015657	0	4.51239	-4.0421	0.034545	oar-miR-485-3p	21.7807	8.38943	0.76791	0.045882	ENSOART00000003121	ENSOARG00000002881	OAS1	JH922747.1:20-10196	1.61902	4.05832	-1.32576	5e-05
oar_circ_0006606	3.54901	0	3.9972	0.038922	oar-miR-485-3p	21.7807	8.38943	0.76791	0.045882	ENSOART00000007539	ENSOARG00000006930	PLEKHH2	chr3:80434758-80527524	3.67952	1.58539	1.21468	5e-05
oar_circ_0006606	3.54901	0	3.9972	0.038922	oar-miR-485-3p	21.7807	8.38943	0.76791	0.045882	ENSOART00000015442	ENSOARG00000014180	SHISA3	chr6:61175008-61182556	0.869376	0.24733	1.81354	0.0002
oar_circ_0006606	3.54901	0	3.9972	0.038922	oar-miR-485-3p	21.7807	8.38943	0.76791	0.045882	ENSOART00000003121	ENSOARG00000002881	OAS1	JH922747.1:20-10196	1.61902	4.05832	-1.32576	5e-05
oar_circ_0004725	3.43654	0	4.0971	0.032382	oar-miR-485-3p	21.7807	8.38943	0.76791	0.045882	ENSOART00000007539	ENSOARG00000006930	PLEKHH2	chr3:80434758-80527524	3.67952	1.58539	1.21468	5e-05
oar_circ_0004725	3.43654	0	4.0971	0.032382	oar-miR-485-3p	21.7807	8.38943	0.76791	0.045882	ENSOART00000015442	ENSOARG00000014180	SHISA3	chr6:61175008-61182556	0.869376	0.24733	1.81354	0.0002
oar_circ_0004725	3.43654	0	4.0971	0.032382	oar-miR-485-3p	21.7807	8.38943	0.76791	0.045882	ENSOART00000003121	ENSOARG00000002881	OAS1	JH922747.1:20-10196	1.61902	4.05832	-1.32576	5e-05
oar_circ_0006447	3.62308	0	4.0048	0.038499	oar-miR-485-3p	21.7807	8.38943	0.76791	0.045882	ENSOART00000007539	ENSOARG00000006930	PLEKHH2	chr3:80434758-80527524	3.67952	1.58539	1.21468	5e-05
oar_circ_0006447	3.62308	0	4.0048	0.038499	oar-miR-485-3p	21.7807	8.38943	0.76791	0.045882	ENSOART00000015442	ENSOARG00000014180	SHISA3	chr6:61175008-61182556	0.869376	0.24733	1.81354	0.0002
oar_circ_0006447	3.62308	0	4.0048	0.038499	oar-miR-485-3p	21.7807	8.38943	0.76791	0.045882	ENSOART00000003121	ENSOARG00000002881	OAS1	JH922747.1:20-10196	1.61902	4.05832	-1.32576	5e-05
oar_circ_0009905	19.5265	1.15851	3.6396	0.0011227	oar-miR-485-3p	21.7807	8.38943	0.76791	0.045882	ENSOART00000007539	ENSOARG00000006930	PLEKHH2	chr3:80434758-80527524	3.67952	1.58539	1.21468	5e-05
oar_circ_0009905	19.5265	1.15851	3.6396	0.0011227	oar-miR-485-3p	21.7807	8.38943	0.76791	0.045882	ENSOART00000015442	ENSOARG00000014180	SHISA3	chr6:61175008-61182556	0.869376	0.24733	1.81354	0.0002
oar_circ_0009905	19.5265	1.15851	3.6396	0.0011227	oar-miR-485-3p	21.7807	8.38943	0.76791	0.045882	ENSOART00000003121	ENSOARG00000002881	OAS1	JH922747.1:20-10196	1.61902	4.05832	-1.32576	5e-05
oar_circ_0004167	0	6.01757	-4.6316	0.01122	oar-miR-485-3p	21.7807	8.38943	0.76791	0.045882	ENSOART00000007539	ENSOARG00000006930	PLEKHH2	chr3:80434758-80527524	3.67952	1.58539	1.21468	5e-05
oar_circ_0004167	0	6.01757	-4.6316	0.01122	oar-miR-485-3p	21.7807	8.38943	0.76791	0.045882	ENSOART00000015442	ENSOARG00000014180	SHISA3	chr6:61175008-61182556	0.869376	0.24733	1.81354	0.0002
oar_circ_0004167	0	6.01757	-4.6316	0.01122	oar-miR-485-3p	21.7807	8.38943	0.76791	0.045882	ENSOART00000003121	ENSOARG00000002881	OAS1	JH922747.1:20-10196	1.61902	4.05832	-1.32576	5e-05
oar_circ_0015849	0	7.79418	-4.9548	0.0056457	oar-miR-485-3p	21.7807	8.38943	0.76791	0.045882	ENSOART00000007539	ENSOARG00000006930	PLEKHH2	chr3:80434758-80527524	3.67952	1.58539	1.21468	5e-05
oar_circ_0015849	0	7.79418	-4.9548	0.0056457	oar-miR-485-3p	21.7807	8.38943	0.76791	0.045882	ENSOART00000015442	ENSOARG00000014180	SHISA3	chr6:61175008-61182556	0.869376	0.24733	1.81354	0.0002
oar_circ_0015849	0	7.79418	-4.9548	0.0056457	oar-miR-485-3p	21.7807	8.38943	0.76791	0.045882	ENSOART00000003121	ENSOARG00000002881	OAS1	JH922747.1:20-10196	1.61902	4.05832	-1.32576	5e-05
oar_circ_0013189	3.45637	0	3.9878	0.039499	oar-miR-485-3p	21.7807	8.38943	0.76791	0.045882	ENSOART00000007539	ENSOARG00000006930	PLEKHH2	chr3:80434758-80527524	3.67952	1.58539	1.21468	5e-05
oar_circ_0013189	3.45637	0	3.9878	0.039499	oar-miR-485-3p	21.7807	8.38943	0.76791	0.045882	ENSOART00000015442	ENSOARG00000014180	SHISA3	chr6:61175008-61182556	0.869376	0.24733	1.81354	0.0002
oar_circ_0013189	3.45637	0	3.9878	0.039499	oar-miR-485-3p	21.7807	8.38943	0.76791	0.045882	ENSOART00000003121	ENSOARG00000002881	OAS1	JH922747.1:20-10196	1.61902	4.05832	-1.32576	5e-05
oar_circ_0019837	0	3.54577	-3.8669	0.043845	oar-miR-485-3p	21.7807	8.38943	0.76791	0.045882	ENSOART00000007539	ENSOARG00000006930	PLEKHH2	chr3:80434758-80527524	3.67952	1.58539	1.21468	5e-05
oar_circ_0019837	0	3.54577	-3.8669	0.043845	oar-miR-485-3p	21.7807	8.38943	0.76791	0.045882	ENSOART00000015442	ENSOARG00000014180	SHISA3	chr6:61175008-61182556	0.869376	0.24733	1.81354	0.0002
oar_circ_0019837	0	3.54577	-3.8669	0.043845	oar-miR-485-3p	21.7807	8.38943	0.76791	0.045882	ENSOART00000003121	ENSOARG00000002881	OAS1	JH922747.1:20-10196	1.61902	4.05832	-1.32576	5e-05
oar_circ_0002666	0	4.49166	-4.0503	0.034066	oar-miR-485-3p	21.7807	8.38943	0.76791	0.045882	ENSOART00000007539	ENSOARG00000006930	PLEKHH2	chr3:80434758-80527524	3.67952	1.58539	1.21468	5e-05
oar_circ_0002666	0	4.49166	-4.0503	0.034066	oar-miR-485-3p	21.7807	8.38943	0.76791	0.045882	ENSOART00000015442	ENSOARG00000014180	SHISA3	chr6:61175008-61182556	0.869376	0.24733	1.81354	0.0002
oar_circ_0002666	0	4.49166	-4.0503	0.034066	oar-miR-485-3p	21.7807	8.38943	0.76791	0.045882	ENSOART00000003121	ENSOARG00000002881	OAS1	JH922747.1:20-10196	1.61902	4.05832	-1.32576	5e-05
oar_circ_0002558	3.25001	0	3.8558	0.048051	oar-miR-485-3p	21.7807	8.38943	0.76791	0.045882	ENSOART00000007539	ENSOARG00000006930	PLEKHH2	chr3:80434758-80527524	3.67952	1.58539	1.21468	5e-05
oar_circ_0002558	3.25001	0	3.8558	0.048051	oar-miR-485-3p	21.7807	8.38943	0.76791	0.045882	ENSOART00000015442	ENSOARG00000014180	SHISA3	chr6:61175008-61182556	0.869376	0.24733	1.81354	0.0002
oar_circ_0002558	3.25001	0	3.8558	0.048051	oar-miR-485-3p	21.7807	8.38943	0.76791	0.045882	ENSOART00000003121	ENSOARG00000002881	OAS1	JH922747.1:20-10196	1.61902	4.05832	-1.32576	5e-05
oar_circ_0020566	0	5.42027	-4.4784	0.015218	oar-miR-485-3p	21.7807	8.38943	0.76791	0.045882	ENSOART00000007539	ENSOARG00000006930	PLEKHH2	chr3:80434758-80527524	3.67952	1.58539	1.21468	5e-05
oar_circ_0020566	0	5.42027	-4.4784	0.015218	oar-miR-485-3p	21.7807	8.38943	0.76791	0.045882	ENSOART00000015442	ENSOARG00000014180	SHISA3	chr6:61175008-61182556	0.869376	0.24733	1.81354	0.0002
oar_circ_0020566	0	5.42027	-4.4784	0.015218	oar-miR-485-3p	21.7807	8.38943	0.76791	0.045882	ENSOART00000003121	ENSOARG00000002881	OAS1	JH922747.1:20-10196	1.61902	4.05832	-1.32576	5e-05
oar_circ_0006868	4.9497	0	4.4648	0.017968	oar-miR-485-3p	21.7807	8.38943	0.76791	0.045882	ENSOART00000007539	ENSOARG00000006930	PLEKHH2	chr3:80434758-80527524	3.67952	1.58539	1.21468	5e-05
oar_circ_0006868	4.9497	0	4.4648	0.017968	oar-miR-485-3p	21.7807	8.38943	0.76791	0.045882	ENSOART00000015442	ENSOARG00000014180	SHISA3	chr6:61175008-61182556	0.869376	0.24733	1.81354	0.0002
oar_circ_0006868	4.9497	0	4.4648	0.017968	oar-miR-485-3p	21.7807	8.38943	0.76791	0.045882	ENSOART00000003121	ENSOARG00000002881	OAS1	JH922747.1:20-10196	1.61902	4.05832	-1.32576	5e-05
oar_circ_0014101	44.5832	10.039	2.1012	0.0041021	oar-miR-485-3p	21.7807	8.38943	0.76791	0.045882	ENSOART00000007539	ENSOARG00000006930	PLEKHH2	chr3:80434758-80527524	3.67952	1.58539	1.21468	5e-05
oar_circ_0014101	44.5832	10.039	2.1012	0.0041021	oar-miR-485-3p	21.7807	8.38943	0.76791	0.045882	ENSOART00000015442	ENSOARG00000014180	SHISA3	chr6:61175008-61182556	0.869376	0.24733	1.81354	0.0002
oar_circ_0014101	44.5832	10.039	2.1012	0.0041021	oar-miR-485-3p	21.7807	8.38943	0.76791	0.045882	ENSOART00000003121	ENSOARG00000002881	OAS1	JH922747.1:20-10196	1.61902	4.05832	-1.32576	5e-05
oar_circ_0015691	0	5.98052	-4.5694	0.0129	oar-miR-485-3p	21.7807	8.38943	0.76791	0.045882	ENSOART00000007539	ENSOARG00000006930	PLEKHH2	chr3:80434758-80527524	3.67952	1.58539	1.21468	5e-05
oar_circ_0015691	0	5.98052	-4.5694	0.0129	oar-miR-485-3p	21.7807	8.38943	0.76791	0.045882	ENSOART00000015442	ENSOARG00000014180	SHISA3	chr6:61175008-61182556	0.869376	0.24733	1.81354	0.0002
oar_circ_0015691	0	5.98052	-4.5694	0.0129	oar-miR-485-3p	21.7807	8.38943	0.76791	0.045882	ENSOART00000003121	ENSOARG00000002881	OAS1	JH922747.1:20-10196	1.61902	4.05832	-1.32576	5e-05
oar_circ_0006073	4.28639	0	4.264	0.025398	oar-miR-485-3p	21.7807	8.38943	0.76791	0.045882	ENSOART00000007539	ENSOARG00000006930	PLEKHH2	chr3:80434758-80527524	3.67952	1.58539	1.21468	5e-05
oar_circ_0006073	4.28639	0	4.264	0.025398	oar-miR-485-3p	21.7807	8.38943	0.76791	0.045882	ENSOART00000015442	ENSOARG00000014180	SHISA3	chr6:61175008-61182556	0.869376	0.24733	1.81354	0.0002
oar_circ_0006073	4.28639	0	4.264	0.025398	oar-miR-485-3p	21.7807	8.38943	0.76791	0.045882	ENSOART00000003121	ENSOARG00000002881	OAS1	JH922747.1:20-10196	1.61902	4.05832	-1.32576	5e-05
oar_circ_0009493	1.49502	10.9528	-2.4554	0.046119	oar-miR-485-3p	21.7807	8.38943	0.76791	0.045882	ENSOART00000007539	ENSOARG00000006930	PLEKHH2	chr3:80434758-80527524	3.67952	1.58539	1.21468	5e-05
oar_circ_0009493	1.49502	10.9528	-2.4554	0.046119	oar-miR-485-3p	21.7807	8.38943	0.76791	0.045882	ENSOART00000015442	ENSOARG00000014180	SHISA3	chr6:61175008-61182556	0.869376	0.24733	1.81354	0.0002
oar_circ_0009493	1.49502	10.9528	-2.4554	0.046119	oar-miR-485-3p	21.7807	8.38943	0.76791	0.045882	ENSOART00000003121	ENSOARG00000002881	OAS1	JH922747.1:20-10196	1.61902	4.05832	-1.32576	5e-05
oar_circ_0005485	0	4.79822	-4.2886	0.021779	oar-miR-485-3p	21.7807	8.38943	0.76791	0.045882	ENSOART00000007539	ENSOARG00000006930	PLEKHH2	chr3:80434758-80527524	3.67952	1.58539	1.21468	5e-05
oar_circ_0005485	0	4.79822	-4.2886	0.021779	oar-miR-485-3p	21.7807	8.38943	0.76791	0.045882	ENSOART00000015442	ENSOARG00000014180	SHISA3	chr6:61175008-61182556	0.869376	0.24733	1.81354	0.0002
oar_circ_0005485	0	4.79822	-4.2886	0.021779	oar-miR-485-3p	21.7807	8.38943	0.76791	0.045882	ENSOART00000003121	ENSOARG00000002881	OAS1	JH922747.1:20-10196	1.61902	4.05832	-1.32576	5e-05
oar_circ_0018120	0	7.86932	-5.0105	0.0049023	oar-miR-485-3p	21.7807	8.38943	0.76791	0.045882	ENSOART00000007539	ENSOARG00000006930	PLEKHH2	chr3:80434758-80527524	3.67952	1.58539	1.21468	5e-05
oar_circ_0018120	0	7.86932	-5.0105	0.0049023	oar-miR-485-3p	21.7807	8.38943	0.76791	0.045882	ENSOART00000015442	ENSOARG00000014180	SHISA3	chr6:61175008-61182556	0.869376	0.24733	1.81354	0.0002
oar_circ_0018120	0	7.86932	-5.0105	0.0049023	oar-miR-485-3p	21.7807	8.38943	0.76791	0.045882	ENSOART00000003121	ENSOARG00000002881	OAS1	JH922747.1:20-10196	1.61902	4.05832	-1.32576	5e-05
oar_circ_0002726	0	8.95173	-5.1257	0.0038294	oar-miR-485-3p	21.7807	8.38943	0.76791	0.045882	ENSOART00000007539	ENSOARG00000006930	PLEKHH2	chr3:80434758-80527524	3.67952	1.58539	1.21468	5e-05
oar_circ_0002726	0	8.95173	-5.1257	0.0038294	oar-miR-485-3p	21.7807	8.38943	0.76791	0.045882	ENSOART00000015442	ENSOARG00000014180	SHISA3	chr6:61175008-61182556	0.869376	0.24733	1.81354	0.0002
oar_circ_0002726	0	8.95173	-5.1257	0.0038294	oar-miR-485-3p	21.7807	8.38943	0.76791	0.045882	ENSOART00000003121	ENSOARG00000002881	OAS1	JH922747.1:20-10196	1.61902	4.05832	-1.32576	5e-05
oar_circ_0016014	0	6.70582	-4.5706	0.01368	oar-miR-485-3p	21.7807	8.38943	0.76791	0.045882	ENSOART00000007539	ENSOARG00000006930	PLEKHH2	chr3:80434758-80527524	3.67952	1.58539	1.21468	5e-05
oar_circ_0016014	0	6.70582	-4.5706	0.01368	oar-miR-485-3p	21.7807	8.38943	0.76791	0.045882	ENSOART00000015442	ENSOARG00000014180	SHISA3	chr6:61175008-61182556	0.869376	0.24733	1.81354	0.0002
oar_circ_0016014	0	6.70582	-4.5706	0.01368	oar-miR-485-3p	21.7807	8.38943	0.76791	0.045882	ENSOART00000003121	ENSOARG00000002881	OAS1	JH922747.1:20-10196	1.61902	4.05832	-1.32576	5e-05
oar_circ_0013765	3.62308	0	4.0048	0.038499	oar-miR-485-3p	21.7807	8.38943	0.76791	0.045882	ENSOART00000007539	ENSOARG00000006930	PLEKHH2	chr3:80434758-80527524	3.67952	1.58539	1.21468	5e-05
oar_circ_0013765	3.62308	0	4.0048	0.038499	oar-miR-485-3p	21.7807	8.38943	0.76791	0.045882	ENSOART00000015442	ENSOARG00000014180	SHISA3	chr6:61175008-61182556	0.869376	0.24733	1.81354	0.0002
oar_circ_0013765	3.62308	0	4.0048	0.038499	oar-miR-485-3p	21.7807	8.38943	0.76791	0.045882	ENSOART00000003121	ENSOARG00000002881	OAS1	JH922747.1:20-10196	1.61902	4.05832	-1.32576	5e-05
oar_circ_0012463	0	3.50969	-3.8206	0.047208	oar-miR-485-3p	21.7807	8.38943	0.76791	0.045882	ENSOART00000007539	ENSOARG00000006930	PLEKHH2	chr3:80434758-80527524	3.67952	1.58539	1.21468	5e-05
oar_circ_0012463	0	3.50969	-3.8206	0.047208	oar-miR-485-3p	21.7807	8.38943	0.76791	0.045882	ENSOART00000015442	ENSOARG00000014180	SHISA3	chr6:61175008-61182556	0.869376	0.24733	1.81354	0.0002
oar_circ_0012463	0	3.50969	-3.8206	0.047208	oar-miR-485-3p	21.7807	8.38943	0.76791	0.045882	ENSOART00000003121	ENSOARG00000002881	OAS1	JH922747.1:20-10196	1.61902	4.05832	-1.32576	5e-05
oar_circ_0019303	3.15737	0	3.8437	0.048933	oar-miR-485-3p	21.7807	8.38943	0.76791	0.045882	ENSOART00000007539	ENSOARG00000006930	PLEKHH2	chr3:80434758-80527524	3.67952	1.58539	1.21468	5e-05
oar_circ_0019303	3.15737	0	3.8437	0.048933	oar-miR-485-3p	21.7807	8.38943	0.76791	0.045882	ENSOART00000015442	ENSOARG00000014180	SHISA3	chr6:61175008-61182556	0.869376	0.24733	1.81354	0.0002
oar_circ_0019303	3.15737	0	3.8437	0.048933	oar-miR-485-3p	21.7807	8.38943	0.76791	0.045882	ENSOART00000003121	ENSOARG00000002881	OAS1	JH922747.1:20-10196	1.61902	4.05832	-1.32576	5e-05
oar_circ_0003027	9.09903	0	5.4377	0.0021416	oar-miR-485-3p	21.7807	8.38943	0.76791	0.045882	ENSOART00000007539	ENSOARG00000006930	PLEKHH2	chr3:80434758-80527524	3.67952	1.58539	1.21468	5e-05
oar_circ_0003027	9.09903	0	5.4377	0.0021416	oar-miR-485-3p	21.7807	8.38943	0.76791	0.045882	ENSOART00000015442	ENSOARG00000014180	SHISA3	chr6:61175008-61182556	0.869376	0.24733	1.81354	0.0002
oar_circ_0003027	9.09903	0	5.4377	0.0021416	oar-miR-485-3p	21.7807	8.38943	0.76791	0.045882	ENSOART00000003121	ENSOARG00000002881	OAS1	JH922747.1:20-10196	1.61902	4.05832	-1.32576	5e-05
oar_circ_0018519	3.17657	0	3.8471	0.048815	oar-miR-485-3p	21.7807	8.38943	0.76791	0.045882	ENSOART00000007539	ENSOARG00000006930	PLEKHH2	chr3:80434758-80527524	3.67952	1.58539	1.21468	5e-05
oar_circ_0018519	3.17657	0	3.8471	0.048815	oar-miR-485-3p	21.7807	8.38943	0.76791	0.045882	ENSOART00000015442	ENSOARG00000014180	SHISA3	chr6:61175008-61182556	0.869376	0.24733	1.81354	0.0002
oar_circ_0018519	3.17657	0	3.8471	0.048815	oar-miR-485-3p	21.7807	8.38943	0.76791	0.045882	ENSOART00000003121	ENSOARG00000002881	OAS1	JH922747.1:20-10196	1.61902	4.05832	-1.32576	5e-05
oar_circ_0002134	3.19409	0	4.0073	0.037356	oar-miR-485-3p	21.7807	8.38943	0.76791	0.045882	ENSOART00000007539	ENSOARG00000006930	PLEKHH2	chr3:80434758-80527524	3.67952	1.58539	1.21468	5e-05
oar_circ_0002134	3.19409	0	4.0073	0.037356	oar-miR-485-3p	21.7807	8.38943	0.76791	0.045882	ENSOART00000015442	ENSOARG00000014180	SHISA3	chr6:61175008-61182556	0.869376	0.24733	1.81354	0.0002
oar_circ_0002134	3.19409	0	4.0073	0.037356	oar-miR-485-3p	21.7807	8.38943	0.76791	0.045882	ENSOART00000003121	ENSOARG00000002881	OAS1	JH922747.1:20-10196	1.61902	4.05832	-1.32576	5e-05
oar_circ_0005933	5.47302	0	4.6579	0.01235	oar-miR-485-3p	21.7807	8.38943	0.76791	0.045882	ENSOART00000007539	ENSOARG00000006930	PLEKHH2	chr3:80434758-80527524	3.67952	1.58539	1.21468	5e-05
oar_circ_0005933	5.47302	0	4.6579	0.01235	oar-miR-485-3p	21.7807	8.38943	0.76791	0.045882	ENSOART00000015442	ENSOARG00000014180	SHISA3	chr6:61175008-61182556	0.869376	0.24733	1.81354	0.0002
oar_circ_0005933	5.47302	0	4.6579	0.01235	oar-miR-485-3p	21.7807	8.38943	0.76791	0.045882	ENSOART00000003121	ENSOARG00000002881	OAS1	JH922747.1:20-10196	1.61902	4.05832	-1.32576	5e-05
oar_circ_0015416	8.68693	1.22971	2.4999	0.041211	oar-miR-485-3p	21.7807	8.38943	0.76791	0.045882	ENSOART00000007539	ENSOARG00000006930	PLEKHH2	chr3:80434758-80527524	3.67952	1.58539	1.21468	5e-05
oar_circ_0015416	8.68693	1.22971	2.4999	0.041211	oar-miR-485-3p	21.7807	8.38943	0.76791	0.045882	ENSOART00000015442	ENSOARG00000014180	SHISA3	chr6:61175008-61182556	0.869376	0.24733	1.81354	0.0002
oar_circ_0015416	8.68693	1.22971	2.4999	0.041211	oar-miR-485-3p	21.7807	8.38943	0.76791	0.045882	ENSOART00000003121	ENSOARG00000002881	OAS1	JH922747.1:20-10196	1.61902	4.05832	-1.32576	5e-05
oar_circ_0006683	4.14765	0	4.2691	0.025097	oar-miR-485-3p	21.7807	8.38943	0.76791	0.045882	ENSOART00000007539	ENSOARG00000006930	PLEKHH2	chr3:80434758-80527524	3.67952	1.58539	1.21468	5e-05
oar_circ_0006683	4.14765	0	4.2691	0.025097	oar-miR-485-3p	21.7807	8.38943	0.76791	0.045882	ENSOART00000015442	ENSOARG00000014180	SHISA3	chr6:61175008-61182556	0.869376	0.24733	1.81354	0.0002
oar_circ_0006683	4.14765	0	4.2691	0.025097	oar-miR-485-3p	21.7807	8.38943	0.76791	0.045882	ENSOART00000003121	ENSOARG00000002881	OAS1	JH922747.1:20-10196	1.61902	4.05832	-1.32576	5e-05
oar_circ_0006408	0	7.27203	-4.8978	0.0063416	oar-miR-485-3p	21.7807	8.38943	0.76791	0.045882	ENSOART00000007539	ENSOARG00000006930	PLEKHH2	chr3:80434758-80527524	3.67952	1.58539	1.21468	5e-05
oar_circ_0006408	0	7.27203	-4.8978	0.0063416	oar-miR-485-3p	21.7807	8.38943	0.76791	0.045882	ENSOART00000015442	ENSOARG00000014180	SHISA3	chr6:61175008-61182556	0.869376	0.24733	1.81354	0.0002
oar_circ_0006408	0	7.27203	-4.8978	0.0063416	oar-miR-485-3p	21.7807	8.38943	0.76791	0.045882	ENSOART00000003121	ENSOARG00000002881	OAS1	JH922747.1:20-10196	1.61902	4.05832	-1.32576	5e-05
oar_circ_0019693	0	5.91423	-4.4346	0.017626	oar-miR-485-3p	21.7807	8.38943	0.76791	0.045882	ENSOART00000007539	ENSOARG00000006930	PLEKHH2	chr3:80434758-80527524	3.67952	1.58539	1.21468	5e-05
oar_circ_0019693	0	5.91423	-4.4346	0.017626	oar-miR-485-3p	21.7807	8.38943	0.76791	0.045882	ENSOART00000015442	ENSOARG00000014180	SHISA3	chr6:61175008-61182556	0.869376	0.24733	1.81354	0.0002
oar_circ_0019693	0	5.91423	-4.4346	0.017626	oar-miR-485-3p	21.7807	8.38943	0.76791	0.045882	ENSOART00000003121	ENSOARG00000002881	OAS1	JH922747.1:20-10196	1.61902	4.05832	-1.32576	5e-05
oar_circ_0014639	0	4.72606	-4.216	0.025016	oar-miR-485-3p	21.7807	8.38943	0.76791	0.045882	ENSOART00000007539	ENSOARG00000006930	PLEKHH2	chr3:80434758-80527524	3.67952	1.58539	1.21468	5e-05
oar_circ_0014639	0	4.72606	-4.216	0.025016	oar-miR-485-3p	21.7807	8.38943	0.76791	0.045882	ENSOART00000015442	ENSOARG00000014180	SHISA3	chr6:61175008-61182556	0.869376	0.24733	1.81354	0.0002
oar_circ_0014639	0	4.72606	-4.216	0.025016	oar-miR-485-3p	21.7807	8.38943	0.76791	0.045882	ENSOART00000003121	ENSOARG00000002881	OAS1	JH922747.1:20-10196	1.61902	4.05832	-1.32576	5e-05
oar_circ_0014764	3.66211	0	4.08	0.034244	oar-miR-485-3p	21.7807	8.38943	0.76791	0.045882	ENSOART00000007539	ENSOARG00000006930	PLEKHH2	chr3:80434758-80527524	3.67952	1.58539	1.21468	5e-05
oar_circ_0014764	3.66211	0	4.08	0.034244	oar-miR-485-3p	21.7807	8.38943	0.76791	0.045882	ENSOART00000015442	ENSOARG00000014180	SHISA3	chr6:61175008-61182556	0.869376	0.24733	1.81354	0.0002
oar_circ_0014764	3.66211	0	4.08	0.034244	oar-miR-485-3p	21.7807	8.38943	0.76791	0.045882	ENSOART00000003121	ENSOARG00000002881	OAS1	JH922747.1:20-10196	1.61902	4.05832	-1.32576	5e-05
oar_circ_0013543	5.43693	0	4.6825	0.01175	oar-miR-485-3p	21.7807	8.38943	0.76791	0.045882	ENSOART00000007539	ENSOARG00000006930	PLEKHH2	chr3:80434758-80527524	3.67952	1.58539	1.21468	5e-05
oar_circ_0013543	5.43693	0	4.6825	0.01175	oar-miR-485-3p	21.7807	8.38943	0.76791	0.045882	ENSOART00000015442	ENSOARG00000014180	SHISA3	chr6:61175008-61182556	0.869376	0.24733	1.81354	0.0002
oar_circ_0013543	5.43693	0	4.6825	0.01175	oar-miR-485-3p	21.7807	8.38943	0.76791	0.045882	ENSOART00000003121	ENSOARG00000002881	OAS1	JH922747.1:20-10196	1.61902	4.05832	-1.32576	5e-05
oar_circ_0006848	3.60556	0	4.2056	0.02707	oar-miR-485-3p	21.7807	8.38943	0.76791	0.045882	ENSOART00000007539	ENSOARG00000006930	PLEKHH2	chr3:80434758-80527524	3.67952	1.58539	1.21468	5e-05
oar_circ_0006848	3.60556	0	4.2056	0.02707	oar-miR-485-3p	21.7807	8.38943	0.76791	0.045882	ENSOART00000015442	ENSOARG00000014180	SHISA3	chr6:61175008-61182556	0.869376	0.24733	1.81354	0.0002
oar_circ_0006848	3.60556	0	4.2056	0.02707	oar-miR-485-3p	21.7807	8.38943	0.76791	0.045882	ENSOART00000003121	ENSOARG00000002881	OAS1	JH922747.1:20-10196	1.61902	4.05832	-1.32576	5e-05
oar_circ_0010822	62.5626	0	4.7893	0.014717	oar-miR-485-3p	21.7807	8.38943	0.76791	0.045882	ENSOART00000007539	ENSOARG00000006930	PLEKHH2	chr3:80434758-80527524	3.67952	1.58539	1.21468	5e-05
oar_circ_0010822	62.5626	0	4.7893	0.014717	oar-miR-485-3p	21.7807	8.38943	0.76791	0.045882	ENSOART00000015442	ENSOARG00000014180	SHISA3	chr6:61175008-61182556	0.869376	0.24733	1.81354	0.0002
oar_circ_0010822	62.5626	0	4.7893	0.014717	oar-miR-485-3p	21.7807	8.38943	0.76791	0.045882	ENSOART00000003121	ENSOARG00000002881	OAS1	JH922747.1:20-10196	1.61902	4.05832	-1.32576	5e-05
